# Supplementary material for: Evidence for Faster X Chromosome Evolution in Spiders
Source: Mol Biol Evol. 2019 Mar 26;36(6):1281–93. doi: 10.1093/molbev/msz074 (PMC6526907; doi:10.1093/molbev/msz074)
Supplement: Supplementary_Material_msz074 [file supplementary_material_msz074.zip]

Archive with 15 entries (15 files):
- supplementary fig. 1.pdf
- supplementary fig. 2.pdf
- supplementary fig. 3.pdf
- supplementary fig. 4.pdf
- supplementary fig. 5.pdf
- supplementary fig. 6.pdf
- supplementary fig. 7.pdf
- supplementary fig. 8.pdf
- supplementary fig. 9.pdf
- supplementary Materials.docx
- supplementary table 1.docx
- supplementary table 2.xlsx
- supplementary table 3.txt
- supplementary table 4.docx
- supplementary table 5.txt
