# Supplementary material for: Evidence for Faster X Chromosome Evolution in Spiders
Source: Mol Biol Evol. 2019 Mar 26;36(6):1281–93. doi: 10.1093/molbev/msz074 (PMC6526907; doi:10.1093/molbev/msz074)
Supplement: Supplementary_Material_msz074 [file supplementary_material_msz074.zip › supplementary table 2.xlsx]

## Sheet: Sheet1
Mixture parameters
P1	0.9047
P2	0.0953
µ1	0.0002813
µ2	-2.005
s1	0.4002
s2	1.649
Logit transformer
Specify proportion	0.4
logit=	-0.405465
False positives autosomes in X chromosomes			False positives X chromosomes in autosomes
Specify cutoff (logit)	-1.16		Specify cutoff (logit)	-0.85
P0	0.238667		P0	0.299433
P_X	0.695826		P_X	0.241831
P_autosomes	0.00187026		P_autosomes	0.983192
P_X_proportion	0.0663122		P_X_proportion	0.0230465
P_auto_proportion	0.00169203		P_auto_proportion	0.889494
P_false _positive =	0.0248812		P_false _positive =	0.0252553
