# Supplementary material for: Evidence for Faster X Chromosome Evolution in Spiders
Source: Mol Biol Evol. 2019 Mar 26;36(6):1281–93. doi: 10.1093/molbev/msz074 (PMC6526907; doi:10.1093/molbev/msz074)
Supplement: Supplementary_Material_msz074 [file supplementary_material_msz074.zip › supplementary table 3.txt]

Scaffold	Length	Type
C17807998	213	sex
C17872222	219	auto
C17934596	225	sex
C18339647	281	auto
C18477502	309	sex
C18523710	319	auto
C19095787	586	auto
C19315971	817	auto
C19344229	854	sex
C19394391	927	sex
C19437507	994	sex
C19491802	1085	auto
C19549932	1192	sex
C19649437	1395	sex
C19977304	2350	sex
C20152980	3181	auto
C20205786	3510	auto
C20226814	3653	auto
C20273118	4009	sex
scaffold1	447132	auto
scaffold10017	531886	auto
scaffold10025	116491	sex
scaffold10032	86168	auto
scaffold10038	429392	auto
scaffold1004	447853	auto
scaffold10050	289690	sex
scaffold1006	1334881	auto
scaffold10066	375709	auto
scaffold1007	222329	auto
scaffold10073	262634	auto
scaffold10077	98974	sex
scaffold1008	148973	sex
scaffold10080	125188	auto
scaffold10094	283632	auto
scaffold1010	580201	auto
scaffold1011	880166	auto
scaffold10121	172431	auto
scaffold10125	119809	sex
scaffold10127	440933	auto
scaffold1013	368895	auto
scaffold1015	191012	auto
scaffold10163	290093	auto
scaffold1017	444172	auto
scaffold10173	187473	auto
scaffold1018	1018811	auto
scaffold10181	213481	auto
scaffold1019	320140	auto
scaffold10192	603913	auto
scaffold10193	33364	auto
scaffold10197	222605	auto
scaffold1020	492010	auto
scaffold10217	119076	auto
scaffold1022	701410	auto
scaffold1023	728938	auto
scaffold10239	201627	auto
scaffold10241	228401	auto
scaffold10255	311254	auto
scaffold10265	166222	auto
scaffold10274	90601	auto
scaffold10278	135014	auto
scaffold1028	1198191	auto
scaffold10286	230853	auto
scaffold1029	164163	auto
scaffold10308	261012	auto
scaffold10322	245347	auto
scaffold1033	322483	auto
scaffold10332	346916	auto
scaffold1034	424927	auto
scaffold10340	134951	auto
scaffold1035	806675	auto
scaffold10352	217886	auto
scaffold10356	27575	auto
scaffold10374	192652	auto
scaffold1038	894360	auto
scaffold104	318639	auto
scaffold10402	234477	auto
scaffold10408	48296	auto
scaffold1042	297814	auto
scaffold10425	448855	auto
scaffold10426	299456	auto
scaffold1043	600731	auto
scaffold1044	209700	auto
scaffold1045	257540	auto
scaffold1046	349362	auto
scaffold10470	268224	auto
scaffold10473	435664	auto
scaffold10476	200997	auto
scaffold10481	17255	sex
scaffold1049	638216	auto
scaffold105	1049148	auto
scaffold1050	686481	auto
scaffold1051	165351	auto
scaffold10518	193814	auto
scaffold10519	255494	auto
scaffold1052	1688089	sex
scaffold10527	87454	auto
scaffold1053	368333	auto
scaffold10538	263108	sex
scaffold1055	258166	auto
scaffold1056	557760	auto
scaffold1057	1413586	auto
scaffold10573	202341	auto
scaffold1059	509333	auto
scaffold10590	280429	auto
scaffold1060	231372	auto
scaffold1062	1035579	auto
scaffold1063	635628	auto
scaffold10642	168801	auto
scaffold1065	512266	auto
scaffold1066	2944870	auto
scaffold1067	875982	auto
scaffold10671	354994	auto
scaffold10685	234558	auto
scaffold107	687141	auto
scaffold1070	633903	auto
scaffold1071	862552	auto
scaffold10710	316343	auto
scaffold10716	185445	auto
scaffold10721	142494	auto
scaffold10759	266845	auto
scaffold1076	1600776	auto
scaffold1077	360428	auto
scaffold10771	582058	auto
scaffold1078	286019	auto
scaffold1079	597567	auto
scaffold108	840390	auto
scaffold1080	1322920	auto
scaffold10808	404367	auto
scaffold1081	942794	auto
scaffold1083	452721	sex
scaffold10833	568858	auto
scaffold10835	183935	auto
scaffold1084	907082	sex
scaffold10840	251661	auto
scaffold1085	554723	auto
scaffold10852	145398	auto
scaffold10854	159124	auto
scaffold10857	228382	sex
scaffold10865	33009	sex
scaffold10899	114730	sex
scaffold109	359125	auto
scaffold1091	1077146	auto
scaffold10914	391202	auto
scaffold1093	243698	auto
scaffold10936	198950	auto
scaffold1094	2453569	sex
scaffold1095	882153	auto
scaffold10965	205191	auto
scaffold1097	1214443	auto
scaffold10975	332197	auto
scaffold1099	458075	auto
scaffold10992	255521	sex
scaffold11	326404	auto
scaffold110	488949	auto
scaffold11000	178621	auto
scaffold11002	467745	auto
scaffold1101	869590	auto
scaffold11016	295894	auto
scaffold1102	444971	auto
scaffold1104	114840	sex
scaffold11040	370218	auto
scaffold1105	709568	auto
scaffold11051	22299	auto
scaffold1106	1119035	auto
scaffold11087	352415	auto
scaffold1109	396115	auto
scaffold1110	642651	auto
scaffold11104	149236	auto
scaffold11116	108071	auto
scaffold11117	25684	auto
scaffold1112	1378979	auto
scaffold11133	331127	auto
scaffold1115	403933	auto
scaffold11158	262248	auto
scaffold1116	267674	auto
scaffold1118	1726454	auto
scaffold11184	12880	auto
scaffold11196	272522	auto
scaffold1120	449177	auto
scaffold11203	214272	auto
scaffold1122	768379	auto
scaffold11225	8738	sex
scaffold1123	656319	auto
scaffold1125	894703	auto
scaffold11253	133618	auto
scaffold11259	120916	auto
scaffold1126	1669304	auto
scaffold11264	273162	auto
scaffold11266	175934	auto
scaffold11268	397870	auto
scaffold1127	670684	auto
scaffold11270	163053	auto
scaffold11273	219778	auto
scaffold1128	300924	sex
scaffold1129	910650	auto
scaffold1130	1310381	sex
scaffold11318	110521	auto
scaffold11320	183245	auto
scaffold1133	423595	auto
scaffold1135	734706	auto
scaffold11358	242910	auto
scaffold1136	1315755	auto
scaffold11364	83399	sex
scaffold11368	163573	auto
scaffold1137	763881	auto
scaffold1138	273931	auto
scaffold1139	388275	auto
scaffold1141	809657	auto
scaffold1142	183971	sex
scaffold1143	626972	auto
scaffold11433	266292	auto
scaffold11436	280283	auto
scaffold11438	137390	auto
scaffold1145	311408	auto
scaffold1146	550938	auto
scaffold1147	633524	auto
scaffold11475	132496	auto
scaffold1148	619357	auto
scaffold11483	256656	auto
scaffold11487	75407	auto
scaffold11501	318466	auto
scaffold1151	423317	auto
scaffold11519	213649	auto
scaffold11531	226212	auto
scaffold11546	378107	auto
scaffold1156	4500200	auto
scaffold116	1028831	auto
scaffold1160	626960	auto
scaffold1161	432665	auto
scaffold11615	143884	auto
scaffold1163	546733	auto
scaffold11636	157156	auto
scaffold1164	800848	auto
scaffold11658	103463	auto
scaffold11659	305210	auto
scaffold1166	480173	auto
scaffold11671	33131	auto
scaffold1168	627431	auto
scaffold11688	264067	auto
scaffold1169	477172	auto
scaffold11694	135802	sex
scaffold11698	282070	auto
scaffold117	663265	auto
scaffold1170	957003	auto
scaffold11717	265193	auto
scaffold1173	251854	auto
scaffold11731	100257	auto
scaffold1174	116162	auto
scaffold1176	454864	auto
scaffold1177	610992	sex
scaffold1179	491824	auto
scaffold1180	1088529	auto
scaffold1181	268539	auto
scaffold1182	668749	auto
scaffold1183	565479	auto
scaffold11839	750747	sex
scaffold1184	767861	sex
scaffold11847	212536	auto
scaffold11852	47318	sex
scaffold1186	250174	auto
scaffold1187	1303739	sex
scaffold1189	320010	auto
scaffold1191	671818	auto
scaffold11919	320294	auto
scaffold11936	187105	auto
scaffold1194	824198	auto
scaffold1195	287370	auto
scaffold1196	329987	auto
scaffold1198	823631	auto
scaffold1199	488818	auto
scaffold12	1243807	auto
scaffold120	892773	auto
scaffold1200	318269	auto
scaffold1203	803076	auto
scaffold1204	1121708	auto
scaffold1206	677816	auto
scaffold1207	709144	auto
scaffold12072	150804	auto
scaffold1208	402742	auto
scaffold1212	1231262	auto
scaffold12125	221943	auto
scaffold1213	952454	auto
scaffold12137	93766	auto
scaffold1214	213350	auto
scaffold12147	107534	sex
scaffold1215	775797	auto
scaffold12153	276640	auto
scaffold12161	75319	auto
scaffold1218	376861	auto
scaffold1219	278156	auto
scaffold122	253759	auto
scaffold1220	555928	auto
scaffold1221	341480	auto
scaffold1225	601846	auto
scaffold1227	587786	auto
scaffold1229	378366	auto
scaffold12292	272078	auto
scaffold12306	17160	auto
scaffold1231	401139	auto
scaffold1233	326459	auto
scaffold12332	168340	auto
scaffold1234	698935	auto
scaffold12345	141494	auto
scaffold1235	331100	auto
scaffold1236	660668	auto
scaffold12373	181310	auto
scaffold1238	517185	auto
scaffold12385	59760	auto
scaffold1239	288171	sex
scaffold124	607710	auto
scaffold1241	940654	auto
scaffold12410	120822	sex
scaffold1242	489471	auto
scaffold1244	816405	auto
scaffold1245	343341	auto
scaffold1246	1010511	sex
scaffold1247	279486	auto
scaffold12472	183318	auto
scaffold1248	480034	auto
scaffold1249	283641	auto
scaffold125	1054868	auto
scaffold1250	768322	auto
scaffold1251	550704	auto
scaffold1252	454808	auto
scaffold12524	2897	sex
scaffold1253	413610	auto
scaffold12549	32609	auto
scaffold1255	1498117	auto
scaffold1256	448776	auto
scaffold12567	150508	auto
scaffold12572	20239	auto
scaffold1258	604275	auto
scaffold126	453899	auto
scaffold1261	281669	auto
scaffold1262	903806	auto
scaffold1264	608570	auto
scaffold12644	27664	auto
scaffold12653	29383	sex
scaffold1266	1179559	sex
scaffold1267	509656	auto
scaffold1268	624675	sex
scaffold12696	123471	sex
scaffold1270	446146	auto
scaffold1271	739330	auto
scaffold1273	907006	auto
scaffold12733	173451	auto
scaffold1274	98179	auto
scaffold1276	565331	auto
scaffold1278	1032709	auto
scaffold1280	299053	auto
scaffold1281	488004	auto
scaffold1283	477382	sex
scaffold1284	389476	auto
scaffold1285	241295	auto
scaffold1287	520502	auto
scaffold129	335693	auto
scaffold1291	362682	auto
scaffold1296	291297	auto
scaffold1298	455783	auto
scaffold1299	374886	auto
scaffold1300	444484	auto
scaffold1301	587156	auto
scaffold1302	459531	auto
scaffold1305	577990	auto
scaffold1308	988104	auto
scaffold1309	611899	auto
scaffold131	498479	auto
scaffold1310	418147	auto
scaffold1311	227780	auto
scaffold1312	286745	auto
scaffold1314	745537	auto
scaffold1316	727938	auto
scaffold1318	246193	auto
scaffold1320	1224691	auto
scaffold1321	601858	auto
scaffold13210	80748	auto
scaffold1323	697639	auto
scaffold1324	738877	auto
scaffold1327	238014	auto
scaffold1329	528857	auto
scaffold133	524720	auto
scaffold1330	359419	auto
scaffold1331	756089	sex
scaffold1334	367443	auto
scaffold1335	265190	auto
scaffold1336	1140619	auto
scaffold13377	285766	auto
scaffold1339	210253	auto
scaffold1340	821994	auto
scaffold1342	352250	auto
scaffold13428	105842	auto
scaffold1343	127373	auto
scaffold1344	494753	auto
scaffold1345	218278	auto
scaffold1346	484563	auto
scaffold1347	609330	auto
scaffold1348	124160	auto
scaffold1349	332394	auto
scaffold135	532822	auto
scaffold1351	729351	auto
scaffold13526	73681	auto
scaffold1354	2144914	auto
scaffold1358	1002858	auto
scaffold1359	520162	auto
scaffold136	428250	auto
scaffold1360	293977	auto
scaffold1363	589295	auto
scaffold1364	511617	auto
scaffold1365	738862	sex
scaffold13659	122746	auto
scaffold1366	1221612	auto
scaffold1367	616038	auto
scaffold1368	356564	auto
scaffold137	214528	auto
scaffold1370	670380	sex
scaffold1371	863013	auto
scaffold1372	542425	auto
scaffold1373	208644	auto
scaffold1374	352358	sex
scaffold1375	445902	auto
scaffold1376	320866	auto
scaffold1377	303453	auto
scaffold138	373288	auto
scaffold1384	538888	auto
scaffold1386	296492	auto
scaffold1388	534780	auto
scaffold1389	1218600	sex
scaffold139	788101	auto
scaffold1390	1874757	auto
scaffold13903	127195	sex
scaffold13905	2802	auto
scaffold1392	231385	sex
scaffold1394	1462259	auto
scaffold1396	1130924	auto
scaffold14	525768	auto
scaffold1401	639348	auto
scaffold1402	339012	auto
scaffold1403	256502	auto
scaffold1404	147529	auto
scaffold1405	999719	auto
scaffold1406	543865	auto
scaffold1407	889367	auto
scaffold1408	460194	auto
scaffold1409	608087	sex
scaffold141	343052	sex
scaffold1410	170309	auto
scaffold1412	925852	auto
scaffold1413	768052	auto
scaffold1414	489246	sex
scaffold1415	773069	auto
scaffold1416	407869	auto
scaffold1419	864399	auto
scaffold1420	1070638	auto
scaffold1421	208354	auto
scaffold1422	296479	auto
scaffold14227	166196	auto
scaffold1423	686957	auto
scaffold1424	453776	auto
scaffold1425	785768	auto
scaffold1426	541186	auto
scaffold1427	533866	auto
scaffold14275	71384	auto
scaffold1428	628238	auto
scaffold1429	389437	auto
scaffold143	688079	auto
scaffold1430	328375	auto
scaffold1431	603925	auto
scaffold1432	573204	sex
scaffold1433	604029	auto
scaffold1435	487272	auto
scaffold1436	432010	auto
scaffold1437	575728	auto
scaffold1439	759215	auto
scaffold144	815453	auto
scaffold1441	938100	auto
scaffold1442	617272	auto
scaffold1443	359413	auto
scaffold14431	1000	auto
scaffold1451	901203	auto
scaffold1452	662589	sex
scaffold1453	825851	auto
scaffold1454	527308	auto
scaffold1455	376364	auto
scaffold14558	840	auto
scaffold1456	162300	auto
scaffold14560	685	auto
scaffold14568	130246	auto
scaffold1457	560632	auto
scaffold1459	414904	auto
scaffold146	963998	sex
scaffold1460	603360	auto
scaffold14638	100410	sex
scaffold1465	85541	auto
scaffold1467	1222197	auto
scaffold1469	1119183	auto
scaffold1471	248972	auto
scaffold1473	237347	auto
scaffold1474	508656	auto
scaffold1475	645797	auto
scaffold1477	206752	auto
scaffold1478	684649	auto
scaffold1479	339958	auto
scaffold148	925562	auto
scaffold1480	323420	auto
scaffold1482	491500	auto
scaffold1483	479457	auto
scaffold1485	524569	auto
scaffold1486	525251	auto
scaffold1487	1020260	auto
scaffold1489	425134	auto
scaffold149	685132	auto
scaffold1490	872139	auto
scaffold1491	277816	auto
scaffold1492	737075	sex
scaffold1499	244457	auto
scaffold150	624567	auto
scaffold1501	623468	auto
scaffold1503	1601980	auto
scaffold1504	1038528	auto
scaffold1505	736911	auto
scaffold1506	280077	auto
scaffold1507	497688	auto
scaffold1508	437825	auto
scaffold15092	895	auto
scaffold151	1089742	auto
scaffold1510	829182	auto
scaffold1512	325857	auto
scaffold1513	439358	auto
scaffold1515	631268	auto
scaffold1517	298122	auto
scaffold1518	729814	auto
scaffold1519	873452	auto
scaffold1521	948187	auto
scaffold1523	554860	auto
scaffold1524	1104445	auto
scaffold1526	1102544	auto
scaffold1527	799933	auto
scaffold1530	647836	auto
scaffold1531	1132102	sex
scaffold1532	458233	auto
scaffold1534	681587	auto
scaffold1536	370011	auto
scaffold154	387896	sex
scaffold1540	731586	auto
scaffold1542	507174	auto
scaffold1543	319185	auto
scaffold1545	357854	auto
scaffold1546	529847	auto
scaffold1548	551085	auto
scaffold1550	484427	auto
scaffold1553	218564	auto
scaffold1554	581192	sex
scaffold1555	535667	auto
scaffold15550	569	sex
scaffold15571	139153	auto
scaffold1558	492623	auto
scaffold1559	1527139	auto
scaffold156	1622574	auto
scaffold1560	701358	auto
scaffold15605	93221	auto
scaffold1563	546501	auto
scaffold1564	513115	auto
scaffold1565	434945	auto
scaffold1566	263821	auto
scaffold1567	583484	auto
scaffold1568	458754	auto
scaffold1569	923016	auto
scaffold157	533913	sex
scaffold1570	312820	auto
scaffold15708	24758	auto
scaffold1571	1453026	auto
scaffold15729	3201	sex
scaffold1574	704458	auto
scaffold1575	440720	auto
scaffold1577	709006	auto
scaffold158	520346	auto
scaffold1580	208434	auto
scaffold1581	314703	auto
scaffold1582	848536	auto
scaffold1585	531992	auto
scaffold1588	353697	auto
scaffold1589	547572	auto
scaffold159	653505	auto
scaffold1591	267618	auto
scaffold1592	384068	auto
scaffold1595	375438	auto
scaffold15958	474	sex
scaffold1597	161664	auto
scaffold1599	596961	auto
scaffold16	731069	sex
scaffold160	958031	auto
scaffold1601	1135076	auto
scaffold1602	785751	auto
scaffold1603	367724	auto
scaffold1604	345310	auto
scaffold1605	457306	auto
scaffold1606	482275	auto
scaffold1608	263554	auto
scaffold1609	1385405	auto
scaffold161	1330890	auto
scaffold1610	590106	auto
scaffold1611	648671	auto
scaffold1613	317258	auto
scaffold16144	92792	auto
scaffold1618	704677	auto
scaffold1620	1303387	auto
scaffold1621	483824	auto
scaffold1623	928335	auto
scaffold1624	981144	auto
scaffold1625	333614	auto
scaffold16255	1162	sex
scaffold1626	226063	auto
scaffold1627	388727	auto
scaffold1628	656037	auto
scaffold1629	319120	auto
scaffold1630	1197253	sex
scaffold1632	583972	auto
scaffold1634	753071	auto
scaffold1637	333489	auto
scaffold1638	576688	auto
scaffold1639	480839	auto
scaffold164	286832	auto
scaffold1640	191907	auto
scaffold1643	797984	auto
scaffold1645	235601	auto
scaffold1647	819984	auto
scaffold1648	307094	sex
scaffold1650	565563	auto
scaffold1651	328017	auto
scaffold1653	411891	auto
scaffold1654	430675	auto
scaffold1655	259897	auto
scaffold1658	763332	auto
scaffold166	174818	auto
scaffold1660	713794	auto
scaffold1661	458465	sex
scaffold1663	138816	auto
scaffold1664	346277	auto
scaffold1665	1007107	sex
scaffold1669	706647	auto
scaffold167	1012040	auto
scaffold1672	245424	auto
scaffold1673	340859	auto
scaffold16766	575	sex
scaffold1677	192890	auto
scaffold1678	889459	auto
scaffold168	472571	auto
scaffold1683	408957	auto
scaffold1684	1047907	auto
scaffold1685	603086	sex
scaffold1689	1903039	auto
scaffold169	487076	auto
scaffold1691	546257	sex
scaffold1692	494520	auto
scaffold1695	463431	auto
scaffold1696	383141	sex
scaffold1697	1603653	sex
scaffold1699	706564	auto
scaffold17	1637277	auto
scaffold170	520776	auto
scaffold1700	616849	auto
scaffold17004	7958	auto
scaffold1701	135607	auto
scaffold1704	489197	auto
scaffold17047	667	auto
scaffold1707	369903	auto
scaffold1708	167424	auto
scaffold1709	470193	auto
scaffold171	681172	auto
scaffold1710	482453	auto
scaffold1711	722886	auto
scaffold1712	456763	auto
scaffold1713	176294	auto
scaffold1714	869034	auto
scaffold1715	446838	auto
scaffold1716	118222	auto
scaffold1717	927033	auto
scaffold1719	469338	auto
scaffold172	815184	auto
scaffold1721	716841	auto
scaffold1723	1110914	auto
scaffold1724	1450762	sex
scaffold1726	272566	auto
scaffold173	774524	auto
scaffold1733	1198413	sex
scaffold1734	554806	auto
scaffold1735	208455	auto
scaffold1736	928823	sex
scaffold1737	432616	auto
scaffold1739	659455	auto
scaffold174	586984	auto
scaffold1742	319409	sex
scaffold1743	934283	auto
scaffold1745	276539	auto
scaffold1747	1247906	auto
scaffold1748	2132323	auto
scaffold1749	296568	auto
scaffold175	671627	auto
scaffold1750	420367	auto
scaffold1752	391169	auto
scaffold1754	283626	sex
scaffold1756	1166171	auto
scaffold1758	281784	auto
scaffold1759	264132	auto
scaffold1760	169305	auto
scaffold1761	376393	auto
scaffold1762	702826	auto
scaffold1763	657259	auto
scaffold17639	321	auto
scaffold1765	670058	auto
scaffold1766	993215	auto
scaffold1767	452567	auto
scaffold1768	1653644	auto
scaffold1772	247940	auto
scaffold1776	321743	auto
scaffold1779	723522	auto
scaffold1780	585746	auto
scaffold1782	658793	auto
scaffold1783	491662	auto
scaffold1784	413371	auto
scaffold1785	273520	auto
scaffold1786	730880	auto
scaffold1787	622451	auto
scaffold1788	565330	auto
scaffold179	457110	auto
scaffold1790	730385	auto
scaffold1792	542460	auto
scaffold1795	452191	auto
scaffold18	555158	auto
scaffold180	309348	auto
scaffold1802	274084	auto
scaffold1807	661701	auto
scaffold1808	461484	auto
scaffold181	155280	auto
scaffold1810	310495	auto
scaffold1812	947434	auto
scaffold1814	1392249	auto
scaffold1815	875174	auto
scaffold1816	595855	auto
scaffold1819	1409344	auto
scaffold182	1391404	auto
scaffold1821	953974	sex
scaffold1822	319369	auto
scaffold1823	617099	auto
scaffold1826	336034	auto
scaffold1827	906166	auto
scaffold1829	488323	auto
scaffold183	859880	auto
scaffold1831	691294	auto
scaffold1832	753795	auto
scaffold1833	564896	auto
scaffold1834	442672	auto
scaffold1836	357992	auto
scaffold1839	372481	auto
scaffold184	506951	auto
scaffold1840	1162382	auto
scaffold1842	1090869	auto
scaffold1843	437250	auto
scaffold1847	497052	sex
scaffold1848	1292534	auto
scaffold1849	326088	auto
scaffold185	543742	auto
scaffold1850	1030547	auto
scaffold1853	628049	sex
scaffold1855	580797	auto
scaffold1856	297563	auto
scaffold1858	600911	auto
scaffold1859	689513	auto
scaffold1860	357459	auto
scaffold1866	824193	sex
scaffold1867	975380	auto
scaffold1870	550243	sex
scaffold1872	404727	auto
scaffold1874	785770	auto
scaffold1876	796723	auto
scaffold1878	254331	auto
scaffold188	1378260	sex
scaffold1880	539472	auto
scaffold1881	823007	auto
scaffold1882	797742	auto
scaffold1884	605852	sex
scaffold1885	463439	auto
scaffold1886	814744	auto
scaffold1888	144996	sex
scaffold1889	338530	auto
scaffold1891	252842	auto
scaffold1894	292192	auto
scaffold1896	529114	auto
scaffold1897	415617	auto
scaffold1898	293720	auto
scaffold19	580641	sex
scaffold190	648864	auto
scaffold1901	588615	auto
scaffold1902	590723	auto
scaffold1903	329860	auto
scaffold19043	564	sex
scaffold1906	718112	auto
scaffold1908	494183	auto
scaffold191	617795	auto
scaffold1910	993887	sex
scaffold1911	756246	auto
scaffold1913	844833	auto
scaffold1914	648135	auto
scaffold19161	1589	auto
scaffold1917	271199	auto
scaffold1918	540388	auto
scaffold1919	500352	auto
scaffold1921	507701	auto
scaffold1922	591465	auto
scaffold1924	616684	auto
scaffold1926	476219	auto
scaffold1927	353250	auto
scaffold1928	390013	auto
scaffold1930	382026	auto
scaffold1931	616096	auto
scaffold1933	552578	auto
scaffold1934	1486908	auto
scaffold1935	211666	auto
scaffold1936	383472	auto
scaffold1937	216030	sex
scaffold1938	1472138	auto
scaffold194	258953	auto
scaffold1940	618639	auto
scaffold1941	303416	auto
scaffold1943	833863	auto
scaffold1944	659795	sex
scaffold1945	694673	sex
scaffold1947	515421	auto
scaffold1948	652614	auto
scaffold1949	1115851	auto
scaffold1951	495682	auto
scaffold1953	420999	auto
scaffold1955	661619	auto
scaffold1956	490743	auto
scaffold1957	272276	auto
scaffold1958	318024	sex
scaffold196	751073	auto
scaffold1961	412057	auto
scaffold1965	592201	auto
scaffold1966	789078	sex
scaffold1967	541840	auto
scaffold1968	373222	auto
scaffold197	502336	auto
scaffold1970	318967	auto
scaffold1971	355508	auto
scaffold1973	503673	auto
scaffold1974	715758	auto
scaffold1975	418995	auto
scaffold1980	1221100	sex
scaffold1983	225980	auto
scaffold1984	501376	auto
scaffold1986	730995	auto
scaffold1987	685813	auto
scaffold1988	481246	auto
scaffold1989	584913	auto
scaffold199	706970	auto
scaffold1990	285730	sex
scaffold1992	2496281	sex
scaffold1993	706546	auto
scaffold1995	2766266	auto
scaffold1997	705551	auto
scaffold1998	617090	auto
scaffold20	628849	auto
scaffold200	693580	auto
scaffold2000	252421	auto
scaffold2002	705332	auto
scaffold2004	298713	auto
scaffold2005	353448	auto
scaffold2006	711646	sex
scaffold2007	306055	auto
scaffold2008	535559	auto
scaffold2009	987919	auto
scaffold2010	1163168	auto
scaffold2011	294281	auto
scaffold2013	291758	auto
scaffold2016	607962	auto
scaffold2019	703843	auto
scaffold2020	931058	auto
scaffold2022	307759	auto
scaffold2024	614150	auto
scaffold2027	315260	auto
scaffold2028	498116	auto
scaffold2029	748982	auto
scaffold203	392140	auto
scaffold2030	419523	auto
scaffold2032	618352	auto
scaffold2036	681246	auto
scaffold2037	167558	sex
scaffold2038	225546	auto
scaffold20394	840	sex
scaffold204	979674	auto
scaffold2041	406257	auto
scaffold2042	507988	auto
scaffold2044	1397746	auto
scaffold2046	757989	auto
scaffold2049	835038	sex
scaffold205	511541	auto
scaffold2050	673558	auto
scaffold2053	427546	auto
scaffold2056	2494085	sex
scaffold2057	355456	auto
scaffold2058	220209	auto
scaffold206	320547	auto
scaffold2061	637894	auto
scaffold2063	244388	auto
scaffold2066	29876	sex
scaffold2067	1098469	auto
scaffold2068	309391	auto
scaffold2071	963813	auto
scaffold2073	429810	auto
scaffold2077	423146	auto
scaffold2078	346243	auto
scaffold208	1362438	sex
scaffold2083	1402388	sex
scaffold2084	418247	auto
scaffold2086	350333	auto
scaffold2087	791782	sex
scaffold2088	227374	auto
scaffold2089	307474	auto
scaffold2090	1861799	auto
scaffold2091	381041	auto
scaffold2092	801380	auto
scaffold2093	376762	auto
scaffold2094	275498	sex
scaffold2096	705523	sex
scaffold2097	974567	auto
scaffold21	388014	auto
scaffold210	662303	auto
scaffold2100	304757	auto
scaffold2101	330333	auto
scaffold2102	862531	auto
scaffold2107	319622	auto
scaffold2108	242612	auto
scaffold211	206973	auto
scaffold2110	220812	auto
scaffold2111	478809	auto
scaffold2115	256687	auto
scaffold2116	219461	auto
scaffold2117	425042	sex
scaffold212	159899	auto
scaffold2121	579296	auto
scaffold2122	537500	auto
scaffold2123	435274	auto
scaffold2124	202395	auto
scaffold2125	371056	auto
scaffold2127	371467	auto
scaffold213	232675	sex
scaffold2130	900058	auto
scaffold2131	128669	sex
scaffold2132	289576	auto
scaffold2133	340062	sex
scaffold2134	336426	auto
scaffold2135	939040	auto
scaffold2137	439808	auto
scaffold2138	677737	auto
scaffold2142	710389	auto
scaffold2144	1452122	auto
scaffold2146	486217	auto
scaffold2147	672687	auto
scaffold2148	322596	auto
scaffold215	246309	auto
scaffold2150	619518	sex
scaffold2151	669832	auto
scaffold2153	439049	auto
scaffold2156	951963	auto
scaffold2157	196966	auto
scaffold2158	994014	auto
scaffold2159	546519	auto
scaffold216	1360816	auto
scaffold2163	390126	auto
scaffold2165	257157	auto
scaffold2166	595359	auto
scaffold2168	430901	auto
scaffold2169	658753	sex
scaffold217	1614059	auto
scaffold2170	563031	auto
scaffold2171	149416	auto
scaffold2172	1415025	auto
scaffold2173	447992	auto
scaffold2175	848883	auto
scaffold2176	189286	auto
scaffold2177	233873	auto
scaffold2180	788231	auto
scaffold2181	528863	auto
scaffold2183	818759	auto
scaffold2184	516633	auto
scaffold219	497133	auto
scaffold2190	228427	auto
scaffold2191	217075	auto
scaffold2193	1597350	auto
scaffold2195	596728	auto
scaffold2196	295437	auto
scaffold2197	249343	auto
scaffold22	1073967	auto
scaffold2204	358955	sex
scaffold2205	1241088	auto
scaffold2206	1750280	auto
scaffold2209	416217	auto
scaffold2210	1171480	auto
scaffold2213	641860	auto
scaffold2214	898710	auto
scaffold2216	968323	auto
scaffold222	503397	auto
scaffold2221	379915	auto
scaffold2222	204247	auto
scaffold2224	293127	auto
scaffold2225	578765	auto
scaffold2226	428118	auto
scaffold2227	431889	auto
scaffold223	612771	auto
scaffold2232	319308	auto
scaffold2234	1128326	auto
scaffold2235	414678	auto
scaffold2236	553804	auto
scaffold2240	916328	auto
scaffold2242	547676	auto
scaffold2243	124669	auto
scaffold2246	777243	sex
scaffold2247	641557	auto
scaffold2248	602139	auto
scaffold2249	171458	auto
scaffold225	184321	auto
scaffold2250	303869	auto
scaffold2252	2085115	auto
scaffold2253	391082	auto
scaffold2254	519201	auto
scaffold2256	335213	auto
scaffold2257	694221	auto
scaffold2258	252263	auto
scaffold2259	777517	auto
scaffold226	849684	auto
scaffold2260	306977	sex
scaffold2261	202642	auto
scaffold2262	588797	auto
scaffold2264	561551	auto
scaffold2266	795219	auto
scaffold2268	179275	auto
scaffold2269	322163	auto
scaffold2273	287855	auto
scaffold2275	1094357	auto
scaffold22774	1750	auto
scaffold228	743967	auto
scaffold2282	442157	auto
scaffold2284	550243	auto
scaffold2285	207132	auto
scaffold2286	819270	auto
scaffold2288	432845	sex
scaffold2289	570507	auto
scaffold2291	456375	auto
scaffold2292	742174	auto
scaffold2294	592294	auto
scaffold2295	541362	sex
scaffold2297	185884	sex
scaffold2298	433988	auto
scaffold2299	404089	auto
scaffold23	749660	auto
scaffold230	1011153	auto
scaffold2303	222390	auto
scaffold2304	356211	auto
scaffold2306	500019	auto
scaffold2307	586994	auto
scaffold2309	1270193	auto
scaffold2313	535566	auto
scaffold2314	403364	auto
scaffold2316	437969	auto
scaffold2318	662399	auto
scaffold2320	1014941	auto
scaffold2321	1005688	auto
scaffold2322	420136	auto
scaffold2324	603323	auto
scaffold2325	1767015	sex
scaffold2326	729198	sex
scaffold2327	240103	auto
scaffold2331	454657	auto
scaffold2332	580214	auto
scaffold2333	456971	auto
scaffold2334	421451	auto
scaffold2335	331708	auto
scaffold2336	196562	auto
scaffold2337	678148	auto
scaffold2339	367666	auto
scaffold234	813574	auto
scaffold2340	425971	auto
scaffold2342	783663	auto
scaffold2345	962843	auto
scaffold2346	652706	auto
scaffold2348	212924	auto
scaffold2349	722266	sex
scaffold2352	310774	auto
scaffold2353	581426	auto
scaffold2355	229657	auto
scaffold2357	561291	sex
scaffold2358	276587	auto
scaffold2359	811021	auto
scaffold236	458627	auto
scaffold2361	704998	sex
scaffold2363	420427	auto
scaffold2366	730555	sex
scaffold2367	145788	auto
scaffold2369	319275	auto
scaffold2370	815923	auto
scaffold2371	549407	auto
scaffold2373	931358	auto
scaffold2374	531330	auto
scaffold2375	768265	auto
scaffold2378	780013	auto
scaffold2379	242550	auto
scaffold238	1014998	auto
scaffold2381	585162	sex
scaffold2383	396499	auto
scaffold2384	303590	auto
scaffold2385	122491	auto
scaffold2387	862558	sex
scaffold2390	287587	auto
scaffold2392	468902	auto
scaffold2393	685074	auto
scaffold2394	194520	auto
scaffold2395	434283	auto
scaffold2396	819677	auto
scaffold2397	711466	auto
scaffold2398	1185431	auto
scaffold2399	450613	auto
scaffold2400	1375894	auto
scaffold2401	383003	auto
scaffold2403	885259	auto
scaffold2406	500112	sex
scaffold2407	358925	auto
scaffold2409	475439	auto
scaffold241	303343	auto
scaffold2411	279712	auto
scaffold2412	350908	auto
scaffold2414	1251737	auto
scaffold2417	729920	auto
scaffold2418	79394	auto
scaffold2419	567835	auto
scaffold242	822999	sex
scaffold2421	308589	auto
scaffold2425	295072	auto
scaffold2426	484841	auto
scaffold2427	364302	auto
scaffold243	775649	auto
scaffold2430	354952	auto
scaffold2431	408754	auto
scaffold2432	277046	auto
scaffold2433	1011220	sex
scaffold2437	703285	auto
scaffold2438	518983	sex
scaffold244	733405	auto
scaffold2443	287694	auto
scaffold2445	348341	auto
scaffold2446	506061	auto
scaffold2448	955430	auto
scaffold245	585142	auto
scaffold2451	209292	auto
scaffold2453	422710	auto
scaffold2455	460019	auto
scaffold2457	981155	sex
scaffold246	616837	sex
scaffold2460	122464	auto
scaffold2461	1234231	auto
scaffold2463	121844	auto
scaffold2465	819713	auto
scaffold2468	204200	auto
scaffold2469	212942	sex
scaffold247	371260	auto
scaffold2471	481647	auto
scaffold2473	627349	auto
scaffold2476	1248518	auto
scaffold2477	357797	auto
scaffold2478	380274	auto
scaffold2480	678213	auto
scaffold2484	214345	auto
scaffold2489	1459782	auto
scaffold2490	332188	auto
scaffold2491	681095	auto
scaffold2494	574556	auto
scaffold2496	306954	auto
scaffold2497	427319	auto
scaffold2498	419384	auto
scaffold250	642038	auto
scaffold2500	503778	auto
scaffold2501	762945	sex
scaffold2503	714101	auto
scaffold2506	655884	auto
scaffold2507	489987	auto
scaffold2508	587257	auto
scaffold2509	1574936	auto
scaffold251	1395999	sex
scaffold2511	1505941	auto
scaffold2512	474715	sex
scaffold2513	315392	auto
scaffold2515	391916	auto
scaffold2517	1051083	auto
scaffold2518	197725	auto
scaffold2519	483895	auto
scaffold252	1029765	auto
scaffold2520	1989763	auto
scaffold2521	384873	auto
scaffold2522	213560	auto
scaffold2526	271568	auto
scaffold253	1344526	auto
scaffold2532	186245	auto
scaffold2533	156000	auto
scaffold2534	344301	sex
scaffold2535	458760	auto
scaffold2536	323172	auto
scaffold2539	233056	auto
scaffold2543	233775	auto
scaffold2544	653491	auto
scaffold2546	530424	auto
scaffold2547	486009	auto
scaffold2548	165118	auto
scaffold2549	295890	auto
scaffold2551	1066108	auto
scaffold2554	1239576	auto
scaffold2555	340015	auto
scaffold2557	715266	auto
scaffold2559	523601	auto
scaffold256	590708	auto
scaffold2560	1103009	auto
scaffold2561	518240	auto
scaffold2562	268420	auto
scaffold2563	1278849	sex
scaffold2565	222153	auto
scaffold2567	846270	auto
scaffold2569	704104	auto
scaffold257	381871	sex
scaffold2571	705350	auto
scaffold2572	208975	auto
scaffold2574	1055247	auto
scaffold2575	1365635	auto
scaffold2577	467697	auto
scaffold2579	232291	sex
scaffold258	804760	auto
scaffold2581	354033	auto
scaffold2584	536240	auto
scaffold2588	1156772	auto
scaffold2591	118323	auto
scaffold2594	392127	auto
scaffold2596	589879	auto
scaffold2598	228175	auto
scaffold2599	452395	auto
scaffold26	1209128	auto
scaffold260	831950	auto
scaffold2601	312636	auto
scaffold2602	356385	auto
scaffold2603	447518	auto
scaffold2604	891196	auto
scaffold2605	309385	sex
scaffold2606	309770	auto
scaffold2607	290686	auto
scaffold2608	517079	auto
scaffold261	448295	auto
scaffold2611	417281	auto
scaffold2613	240131	auto
scaffold2615	392126	auto
scaffold2617	297206	auto
scaffold2620	785562	auto
scaffold2621	993088	sex
scaffold2624	547521	auto
scaffold2626	358851	sex
scaffold2627	777792	auto
scaffold2629	721863	auto
scaffold263	288820	auto
scaffold2630	539471	auto
scaffold2633	195052	auto
scaffold2634	375388	auto
scaffold2635	215667	auto
scaffold2636	1957339	auto
scaffold2641	362484	auto
scaffold2643	472881	auto
scaffold2644	516753	auto
scaffold2646	162180	sex
scaffold2649	521136	auto
scaffold265	561468	sex
scaffold2650	415609	auto
scaffold2651	390688	auto
scaffold2652	311818	auto
scaffold2654	289958	auto
scaffold2656	785939	auto
scaffold2657	741753	sex
scaffold2658	366773	auto
scaffold2659	609221	auto
scaffold266	582816	auto
scaffold2661	934182	auto
scaffold2662	203839	auto
scaffold2663	850640	sex
scaffold2664	762861	auto
scaffold2665	951002	auto
scaffold2666	1489427	auto
scaffold2667	436821	auto
scaffold2668	322226	auto
scaffold2669	379492	auto
scaffold267	1074175	auto
scaffold2670	516829	auto
scaffold2673	347553	auto
scaffold2676	301754	auto
scaffold2689	229912	auto
scaffold269	215023	auto
scaffold2690	184497	auto
scaffold2691	415763	auto
scaffold2692	283098	auto
scaffold2693	357773	auto
scaffold2694	377893	auto
scaffold2695	244398	auto
scaffold2697	584033	sex
scaffold2698	634494	auto
scaffold27	569862	auto
scaffold270	545685	auto
scaffold2701	402216	auto
scaffold2703	462769	auto
scaffold2704	275091	auto
scaffold2705	464210	auto
scaffold2706	300136	auto
scaffold2708	1230346	sex
scaffold2709	466751	auto
scaffold271	305458	auto
scaffold2712	277442	auto
scaffold2713	396765	auto
scaffold2716	811531	auto
scaffold2717	338513	auto
scaffold2718	315452	auto
scaffold2719	399503	auto
scaffold2723	260838	auto
scaffold2724	184995	auto
scaffold2725	880030	auto
scaffold2726	542537	auto
scaffold2727	469972	auto
scaffold2729	596249	auto
scaffold273	694676	auto
scaffold2730	922074	auto
scaffold2735	527054	auto
scaffold2736	351873	auto
scaffold2738	752292	auto
scaffold274	796182	auto
scaffold2740	358626	auto
scaffold2741	504141	auto
scaffold2744	460503	auto
scaffold2745	468128	auto
scaffold2748	272300	sex
scaffold275	632686	auto
scaffold2751	354175	auto
scaffold2753	471736	auto
scaffold2754	461587	auto
scaffold2756	444792	auto
scaffold2758	214646	auto
scaffold276	537723	auto
scaffold2761	486747	auto
scaffold2764	852727	auto
scaffold2765	365250	auto
scaffold2768	521098	sex
scaffold277	713269	auto
scaffold2770	588801	auto
scaffold2771	304502	auto
scaffold2778	821374	auto
scaffold2779	269743	auto
scaffold278	2027817	auto
scaffold2783	913597	auto
scaffold2786	554021	auto
scaffold2787	540101	auto
scaffold279	665836	auto
scaffold2790	891300	auto
scaffold2791	336529	auto
scaffold2792	870830	auto
scaffold2793	326971	auto
scaffold2795	408303	auto
scaffold2799	951567	auto
scaffold28	610673	auto
scaffold280	371624	auto
scaffold2801	412924	auto
scaffold2804	779030	auto
scaffold2806	604496	auto
scaffold2807	167158	auto
scaffold2809	608195	auto
scaffold2811	584371	auto
scaffold2812	254883	auto
scaffold2813	428010	auto
scaffold2814	243192	auto
scaffold2821	215553	auto
scaffold2825	299296	auto
scaffold2826	350451	auto
scaffold2828	331610	sex
scaffold2830	749894	auto
scaffold2831	165070	auto
scaffold2834	793666	auto
scaffold2836	968506	auto
scaffold2838	146726	auto
scaffold284	733630	auto
scaffold2841	806643	auto
scaffold2843	285085	auto
scaffold2844	462805	auto
scaffold2845	431123	auto
scaffold2849	383065	sex
scaffold285	695273	auto
scaffold2851	392956	auto
scaffold2852	540654	sex
scaffold2853	490864	auto
scaffold2854	398085	auto
scaffold2855	455481	auto
scaffold2861	376999	auto
scaffold2863	380604	auto
scaffold2867	226494	auto
scaffold2868	835631	sex
scaffold2869	1149736	auto
scaffold287	451354	auto
scaffold2870	1533202	sex
scaffold2871	1121366	auto
scaffold2872	820393	auto
scaffold2874	399729	auto
scaffold2875	356672	auto
scaffold2876	772956	auto
scaffold2877	636637	auto
scaffold2879	265138	sex
scaffold288	842191	auto
scaffold2880	176314	auto
scaffold2881	357359	auto
scaffold2882	616512	auto
scaffold2883	826352	auto
scaffold2886	405159	auto
scaffold2887	1069792	auto
scaffold2888	214491	auto
scaffold2889	502981	auto
scaffold2892	425177	sex
scaffold2893	285097	auto
scaffold2894	344974	auto
scaffold2899	742005	auto
scaffold290	904455	auto
scaffold2901	543295	sex
scaffold2902	361273	auto
scaffold2904	397877	auto
scaffold2905	857008	auto
scaffold2910	544992	auto
scaffold2911	565666	auto
scaffold2913	393174	auto
scaffold2915	376946	auto
scaffold2916	260449	auto
scaffold2917	228506	auto
scaffold2918	256785	auto
scaffold2922	449526	auto
scaffold2923	822900	auto
scaffold2926	1749176	auto
scaffold2927	350404	auto
scaffold2928	469962	sex
scaffold2929	1016021	auto
scaffold293	729717	auto
scaffold2931	461706	auto
scaffold2932	247193	auto
scaffold2933	475002	auto
scaffold2934	391146	auto
scaffold2935	375872	auto
scaffold2937	603422	auto
scaffold2939	517575	auto
scaffold294	253504	auto
scaffold2940	425642	auto
scaffold2942	240840	auto
scaffold2944	529455	auto
scaffold2945	677390	sex
scaffold2947	1354373	auto
scaffold2948	321701	auto
scaffold295	124911	auto
scaffold2950	556860	auto
scaffold2952	235763	auto
scaffold2954	1818603	sex
scaffold2955	1656637	auto
scaffold2959	212068	auto
scaffold296	437885	auto
scaffold2961	746492	auto
scaffold2962	633951	auto
scaffold2963	1168434	auto
scaffold2964	575856	auto
scaffold2968	699882	auto
scaffold2969	333159	auto
scaffold2970	908530	auto
scaffold2971	220278	auto
scaffold2973	496579	auto
scaffold2974	987184	auto
scaffold2975	314743	auto
scaffold2977	310781	auto
scaffold2978	1202076	auto
scaffold2980	277442	auto
scaffold2981	345519	auto
scaffold2982	396798	auto
scaffold2985	354428	auto
scaffold2986	357258	sex
scaffold2987	1143925	auto
scaffold2988	195775	auto
scaffold2990	1407062	auto
scaffold2991	201926	auto
scaffold2992	491082	auto
scaffold2993	202328	auto
scaffold2994	798106	auto
scaffold3	1407185	auto
scaffold300	309579	auto
scaffold3001	284670	sex
scaffold3002	438722	auto
scaffold3004	341868	auto
scaffold3005	315150	auto
scaffold3007	1143219	auto
scaffold3009	211070	auto
scaffold3011	231538	auto
scaffold3012	298152	auto
scaffold3013	984641	auto
scaffold3016	897502	auto
scaffold3018	668850	auto
scaffold302	1033323	auto
scaffold3020	392264	auto
scaffold3021	1595029	auto
scaffold3022	359133	auto
scaffold3023	697416	auto
scaffold3024	894123	auto
scaffold3027	416672	auto
scaffold3029	223520	auto
scaffold303	738704	auto
scaffold3030	256213	auto
scaffold3033	712598	auto
scaffold3034	426795	auto
scaffold3035	747340	auto
scaffold3036	106574	auto
scaffold3040	368567	sex
scaffold3041	311483	auto
scaffold3042	1422756	auto
scaffold3044	337460	auto
scaffold3045	412402	auto
scaffold3046	151838	auto
scaffold3047	181631	auto
scaffold3049	454319	auto
scaffold305	396531	auto
scaffold3050	144386	auto
scaffold3051	352424	auto
scaffold3052	390220	auto
scaffold3057	355079	auto
scaffold3058	173695	auto
scaffold3059	379612	auto
scaffold306	409243	auto
scaffold3061	207386	auto
scaffold3063	251998	auto
scaffold3065	560000	auto
scaffold3066	349427	auto
scaffold3068	364606	auto
scaffold3069	540060	auto
scaffold307	569339	auto
scaffold3072	945543	sex
scaffold3074	336246	auto
scaffold3076	705325	auto
scaffold3077	649171	auto
scaffold3078	495827	auto
scaffold3080	836170	auto
scaffold3081	278989	sex
scaffold3082	414876	auto
scaffold3083	654655	auto
scaffold3084	791415	auto
scaffold3085	330272	sex
scaffold3086	567739	auto
scaffold3088	420960	auto
scaffold309	621053	auto
scaffold3090	112784	auto
scaffold3091	471493	auto
scaffold3097	696310	auto
scaffold31	406461	auto
scaffold3101	206613	auto
scaffold3102	649731	auto
scaffold3103	456433	auto
scaffold3106	320152	auto
scaffold3109	1579321	auto
scaffold311	725950	auto
scaffold3111	772502	auto
scaffold3114	458825	auto
scaffold3115	278094	auto
scaffold3116	341147	auto
scaffold3117	298899	auto
scaffold312	777988	auto
scaffold3122	323907	auto
scaffold3126	875614	auto
scaffold3127	639921	auto
scaffold313	988961	auto
scaffold3130	105455	auto
scaffold3131	965947	auto
scaffold3132	1248000	auto
scaffold3133	405665	auto
scaffold3135	246203	auto
scaffold3138	405982	auto
scaffold3139	148229	auto
scaffold314	360415	auto
scaffold3141	604754	auto
scaffold3144	643247	sex
scaffold3147	217789	auto
scaffold315	543343	auto
scaffold3150	970685	auto
scaffold3152	642950	auto
scaffold3153	395036	auto
scaffold3157	368965	auto
scaffold3159	427124	auto
scaffold316	284237	auto
scaffold3160	366504	auto
scaffold3161	283661	auto
scaffold3162	309946	auto
scaffold3165	391030	auto
scaffold3166	373086	auto
scaffold3168	1139224	sex
scaffold3169	535167	auto
scaffold317	234565	auto
scaffold3170	511125	auto
scaffold3171	329845	auto
scaffold3172	403650	auto
scaffold3177	770560	auto
scaffold318	567797	auto
scaffold3180	87810	auto
scaffold3181	797205	auto
scaffold3182	561527	auto
scaffold3184	1336037	auto
scaffold3185	683809	auto
scaffold3186	506337	auto
scaffold3188	565819	auto
scaffold3190	857991	auto
scaffold3192	381231	auto
scaffold3193	958837	sex
scaffold3194	433625	auto
scaffold3195	1054941	auto
scaffold3198	1899911	auto
scaffold320	1378207	auto
scaffold3202	292892	auto
scaffold3205	667301	auto
scaffold3208	876541	auto
scaffold321	223984	auto
scaffold3210	447583	auto
scaffold3211	323695	auto
scaffold3213	166063	auto
scaffold3215	505857	auto
scaffold3217	470111	auto
scaffold3218	603798	auto
scaffold322	631094	auto
scaffold3220	650949	auto
scaffold3222	186782	auto
scaffold3227	1111373	auto
scaffold3228	395725	auto
scaffold3230	476833	auto
scaffold3233	330539	auto
scaffold3235	3222	sex
scaffold3237	677541	auto
scaffold3238	334363	auto
scaffold324	790446	auto
scaffold3241	901481	auto
scaffold3243	597810	sex
scaffold3245	455062	auto
scaffold3246	505008	auto
scaffold3248	528377	auto
scaffold3251	633912	auto
scaffold3252	336803	auto
scaffold3253	385592	auto
scaffold3254	287314	auto
scaffold3255	538689	sex
scaffold3256	637107	auto
scaffold3263	798091	auto
scaffold3266	152521	auto
scaffold3267	561445	auto
scaffold3269	602784	auto
scaffold3270	479461	auto
scaffold3271	371594	auto
scaffold3272	540152	auto
scaffold3273	602505	auto
scaffold3275	339148	auto
scaffold3277	592580	auto
scaffold3279	158370	auto
scaffold3280	378885	auto
scaffold3282	156583	auto
scaffold3283	932960	auto
scaffold3284	436908	auto
scaffold3285	117193	sex
scaffold3289	178267	auto
scaffold329	707108	auto
scaffold3291	390217	sex
scaffold3292	676070	auto
scaffold3295	574842	auto
scaffold3296	360196	auto
scaffold3297	676601	auto
scaffold3299	175564	auto
scaffold3300	471385	auto
scaffold3301	254502	auto
scaffold3303	336380	sex
scaffold3304	1567231	auto
scaffold3309	445107	auto
scaffold331	431578	auto
scaffold3310	144904	sex
scaffold3313	197338	auto
scaffold3314	378112	auto
scaffold3315	307731	auto
scaffold3316	1137442	auto
scaffold332	1581523	auto
scaffold3323	332844	auto
scaffold3324	275709	auto
scaffold3327	686758	auto
scaffold3329	392087	auto
scaffold333	746293	auto
scaffold3330	332093	auto
scaffold3332	639816	auto
scaffold3333	1424057	auto
scaffold3336	724279	auto
scaffold3337	561279	auto
scaffold3338	862634	auto
scaffold3339	163482	auto
scaffold334	602020	auto
scaffold3340	771758	auto
scaffold3341	327834	auto
scaffold3345	329771	auto
scaffold3346	335976	auto
scaffold335	440709	auto
scaffold3354	719572	auto
scaffold3356	963491	sex
scaffold3357	604353	auto
scaffold336	970902	auto
scaffold3360	568086	auto
scaffold3362	252510	auto
scaffold3363	468899	auto
scaffold3364	2983	sex
scaffold3365	400249	auto
scaffold3366	496629	sex
scaffold3367	663631	auto
scaffold3369	635759	sex
scaffold337	376913	auto
scaffold3370	245786	auto
scaffold3371	554575	auto
scaffold3374	1262556	auto
scaffold3379	343376	auto
scaffold338	486064	auto
scaffold3380	425946	auto
scaffold3382	1185759	auto
scaffold3383	1289900	auto
scaffold339	307036	auto
scaffold3393	1100235	auto
scaffold3396	692651	auto
scaffold3398	465879	sex
scaffold34	401440	auto
scaffold3409	664581	auto
scaffold341	209390	auto
scaffold3410	480289	auto
scaffold3413	160862	auto
scaffold3416	232673	auto
scaffold3417	347967	auto
scaffold3419	689361	auto
scaffold342	169661	auto
scaffold3422	573751	auto
scaffold3425	421857	auto
scaffold3427	327859	auto
scaffold343	498851	auto
scaffold3430	601058	auto
scaffold3431	709046	auto
scaffold3434	515464	auto
scaffold3435	416026	auto
scaffold3436	670423	auto
scaffold3437	819762	auto
scaffold344	989019	auto
scaffold3440	226096	auto
scaffold3442	620310	auto
scaffold3444	563094	auto
scaffold3445	623354	auto
scaffold3446	105281	auto
scaffold3448	760197	auto
scaffold3449	431996	auto
scaffold345	1642372	auto
scaffold3450	457007	auto
scaffold3451	784887	auto
scaffold3453	283905	auto
scaffold3455	779354	sex
scaffold3456	378571	auto
scaffold3457	370001	auto
scaffold3458	435156	auto
scaffold3460	660551	auto
scaffold3462	1290362	auto
scaffold3464	537122	auto
scaffold3465	611739	auto
scaffold3467	434675	sex
scaffold3468	607998	auto
scaffold3471	363129	auto
scaffold3474	193850	auto
scaffold3476	555976	auto
scaffold3478	403244	auto
scaffold3479	922100	auto
scaffold348	228302	auto
scaffold3484	622627	auto
scaffold3485	250360	sex
scaffold3488	118557	auto
scaffold3492	1002869	auto
scaffold3493	558126	auto
scaffold3495	600414	sex
scaffold3497	575274	auto
scaffold350	1559732	auto
scaffold3501	311320	auto
scaffold3505	437017	auto
scaffold3506	694960	sex
scaffold3508	933081	auto
scaffold3509	915334	auto
scaffold351	219288	auto
scaffold3510	399161	auto
scaffold3511	567647	auto
scaffold3512	876052	auto
scaffold3513	403048	auto
scaffold3514	601435	auto
scaffold3516	279819	auto
scaffold3517	453545	auto
scaffold3518	851013	auto
scaffold352	1421057	sex
scaffold3521	739861	auto
scaffold3522	691570	auto
scaffold3523	433609	auto
scaffold3525	338697	auto
scaffold3526	856319	sex
scaffold3527	281233	auto
scaffold3528	175802	auto
scaffold3530	126964	auto
scaffold3532	1095127	auto
scaffold3534	729015	auto
scaffold3536	755392	auto
scaffold3537	247981	auto
scaffold3539	301338	sex
scaffold354	637315	sex
scaffold3541	470948	auto
scaffold3542	335021	auto
scaffold3543	446806	auto
scaffold3546	376818	auto
scaffold3547	254534	auto
scaffold3548	388802	auto
scaffold3551	479333	auto
scaffold3555	466731	auto
scaffold3557	724822	auto
scaffold3558	624212	auto
scaffold3559	595205	auto
scaffold356	796596	auto
scaffold3562	456917	auto
scaffold3563	855925	auto
scaffold3564	381224	auto
scaffold3565	858795	auto
scaffold3566	295889	auto
scaffold3567	325769	auto
scaffold3569	219509	auto
scaffold357	735747	auto
scaffold3571	6105	auto
scaffold3573	312504	auto
scaffold3578	428644	auto
scaffold358	293662	auto
scaffold3582	205595	auto
scaffold3583	1034434	auto
scaffold3584	763902	auto
scaffold3588	338816	sex
scaffold3589	515574	auto
scaffold359	367438	auto
scaffold3590	198364	auto
scaffold3591	619436	auto
scaffold3593	284012	auto
scaffold3594	322398	auto
scaffold3595	331528	auto
scaffold3598	725451	auto
scaffold3599	94535	auto
scaffold360	374791	auto
scaffold3601	270063	auto
scaffold3602	263400	auto
scaffold3604	423571	auto
scaffold3605	375823	auto
scaffold3607	277065	auto
scaffold3609	433829	auto
scaffold361	545894	auto
scaffold3611	330630	auto
scaffold3614	162711	auto
scaffold3615	283447	auto
scaffold3617	639767	auto
scaffold3621	344810	auto
scaffold3624	346106	auto
scaffold3625	404416	auto
scaffold3626	500698	auto
scaffold3629	289334	auto
scaffold363	2344975	sex
scaffold3630	138161	auto
scaffold3632	955158	auto
scaffold3633	1338290	auto
scaffold3634	339668	auto
scaffold3635	230096	auto
scaffold3637	684548	auto
scaffold3639	297572	auto
scaffold364	178971	auto
scaffold3641	329534	sex
scaffold3642	322967	auto
scaffold3645	527964	sex
scaffold3649	214089	auto
scaffold3651	713788	sex
scaffold3652	1158292	auto
scaffold3654	915129	sex
scaffold3655	814223	sex
scaffold3656	621831	auto
scaffold3659	171595	auto
scaffold3660	498175	auto
scaffold3666	214498	auto
scaffold3672	533673	auto
scaffold3678	101764	sex
scaffold368	903473	auto
scaffold3681	221348	auto
scaffold3683	324435	auto
scaffold3688	133487	auto
scaffold3689	351802	auto
scaffold3693	219599	auto
scaffold3694	661682	auto
scaffold3695	334509	auto
scaffold3702	684938	auto
scaffold3703	423359	auto
scaffold3705	630704	sex
scaffold3708	598004	auto
scaffold3709	187530	auto
scaffold3710	620206	auto
scaffold3711	846251	sex
scaffold3712	565814	auto
scaffold3713	397472	auto
scaffold3715	759000	auto
scaffold3719	362878	auto
scaffold372	575021	auto
scaffold3721	936958	auto
scaffold3726	346239	sex
scaffold3728	320277	auto
scaffold373	295854	auto
scaffold3731	446062	auto
scaffold3732	519562	auto
scaffold3733	167624	auto
scaffold3735	627344	auto
scaffold3736	292468	auto
scaffold3738	851308	auto
scaffold3739	677064	auto
scaffold374	684733	auto
scaffold3742	733326	auto
scaffold3743	640619	auto
scaffold3747	385608	auto
scaffold3748	601827	auto
scaffold375	196016	auto
scaffold3751	356517	auto
scaffold3753	810092	auto
scaffold3754	253278	auto
scaffold3757	143494	sex
scaffold3758	513616	auto
scaffold3759	698287	auto
scaffold376	669668	auto
scaffold3762	490875	sex
scaffold3765	300300	auto
scaffold3766	290808	auto
scaffold377	572117	auto
scaffold3770	609405	auto
scaffold3771	1165948	auto
scaffold3772	477617	auto
scaffold3773	216768	auto
scaffold3775	727182	auto
scaffold3776	434166	auto
scaffold378	688676	auto
scaffold3780	227572	sex
scaffold3781	2111137	sex
scaffold3782	731577	auto
scaffold3783	246918	auto
scaffold3785	285513	auto
scaffold3787	461597	auto
scaffold379	516910	sex
scaffold3790	781327	auto
scaffold3791	581615	auto
scaffold3792	555414	auto
scaffold3793	297275	auto
scaffold3795	208893	auto
scaffold3796	729438	auto
scaffold3799	945208	auto
scaffold3800	354323	auto
scaffold3802	2871	auto
scaffold3803	264813	auto
scaffold3804	634535	auto
scaffold3805	544119	auto
scaffold3806	487285	auto
scaffold3809	413610	auto
scaffold381	700873	auto
scaffold3810	602633	auto
scaffold3812	247482	sex
scaffold3813	1236675	auto
scaffold3814	311768	auto
scaffold3815	522019	sex
scaffold3817	269480	auto
scaffold382	530240	auto
scaffold3820	790643	auto
scaffold3821	1175324	auto
scaffold3822	404509	auto
scaffold3823	962593	auto
scaffold3825	592689	auto
scaffold3826	515022	auto
scaffold3827	616997	auto
scaffold3828	404808	auto
scaffold3829	386677	auto
scaffold3831	207901	auto
scaffold3832	178970	auto
scaffold3834	404630	auto
scaffold3835	268868	auto
scaffold3837	349353	auto
scaffold3839	498168	sex
scaffold384	258749	auto
scaffold3840	768556	auto
scaffold3841	358160	auto
scaffold3845	600404	sex
scaffold3846	344560	sex
scaffold3847	1118773	auto
scaffold385	401964	auto
scaffold3850	209706	auto
[truncated: 2,104 more rows]
