# Supplementary material for: Evidence for Faster X Chromosome Evolution in Spiders
Source: Mol Biol Evol. 2019 Mar 26;36(6):1281–93. doi: 10.1093/molbev/msz074 (PMC6526907; doi:10.1093/molbev/msz074)
Supplement: Supplementary_Material_msz074 [file supplementary_material_msz074.zip › supplementary table 5.txt]

Gene (S. mimosarum)	Chromosome
>CUFF.84147	auto
>CUFF.84148	auto
>CUFF.84162	auto
>CUFF.84134	sex
>CUFF.84146	sex
>CUFF.84066	auto
>CUFF.84068	auto
>CUFF.84071	auto
>CUFF.84072	auto
>CUFF.84073	auto
>CUFF.84096	auto
>CUFF.84037	auto
>CUFF.84053	auto
>CUFF.84056	auto
>gene.g55664.t1	auto
>CUFF.84046	sex
>gene.g26747.t1	auto
>CUFF.84005	auto
>CUFF.84026	auto
>CUFF.84183	auto
>CUFF.83979	auto
>CUFF.83990	auto
>CUFF.83953	sex
>CUFF.83956	sex
>CUFF.83908	auto
>CUFF.83914	auto
>CUFF.83925	auto
>CUFF.83926	auto
>CUFF.84017	auto
>CUFF.83881	auto
>CUFF.83882	auto
>CUFF.83883	auto
>CUFF.83884	auto
>CUFF.83885	auto
>CUFF.83886	auto
>CUFF.83887	auto
>CUFF.83890	auto
>CUFF.83902	auto
>CUFF.84008	auto
>CUFF.83888	auto
>CUFF.83927	auto
>CUFF.83930	auto
>CUFF.83856	auto
>CUFF.83878	auto
>CUFF.83931	auto
>CUFF.83961	auto
>CUFF.83772	auto
>CUFF.83782	auto
>CUFF.83791	auto
>CUFF.83793	auto
>CUFF.83816	auto
>CUFF.83820	auto
>CUFF.84187	auto
>gene.g651.t1	auto
>CUFF.83743	sex
>CUFF.83754	sex
>CUFF.83755	sex
>CUFF.83756	sex
>CUFF.83757	sex
>CUFF.83767	sex
>CUFF.83769	sex
>CUFF.83771	sex
>CUFF.83794	sex
>CUFF.83795	sex
>gene.g45573.t1	sex
>CUFF.83696	auto
>gene.g42146.t1	auto
>CUFF.83670	auto
>CUFF.83671	auto
>CUFF.83672	auto
>CUFF.83674	auto
>CUFF.83675	auto
>CUFF.83622	auto
>CUFF.83623	auto
>CUFF.83624	auto
>CUFF.83625	auto
>CUFF.83626	auto
>CUFF.83627	auto
>CUFF.83628	auto
>CUFF.83629	auto
>CUFF.83630	auto
>CUFF.83632	auto
>CUFF.83638	auto
>CUFF.83639	auto
>CUFF.83640	auto
>CUFF.83645	auto
>CUFF.83657	auto
>CUFF.83658	auto
>CUFF.83597	auto
>CUFF.83601	auto
>CUFF.83604	auto
>CUFF.83605	auto
>CUFF.83606	auto
>CUFF.83607	auto
>CUFF.83608	auto
>CUFF.83609	auto
>CUFF.83614	auto
>CUFF.83591	sex
>CUFF.83592	sex
>CUFF.83593	sex
>CUFF.83600	sex
>CUFF.83553	auto
>CUFF.83557	auto
>CUFF.83514	auto
>CUFF.83529	auto
>gene.g52630.t1	auto
>gene.g71973.t1	sex
>CUFF.83494	auto
>gene.g67103.t1	auto
>CUFF.83468	auto
>CUFF.83469	auto
>CUFF.83470	auto
>CUFF.83477	auto
>CUFF.83481	auto
>CUFF.83488	auto
>CUFF.83463	auto
>gene.g61350.t1	auto
>gene.g61351.t1	auto
>CUFF.83455	auto
>gene.g54254.t1	auto
>gene.g54255.t1	auto
>CUFF.83426	auto
>CUFF.83434	auto
>CUFF.83487	auto
>CUFF.83401	auto
>CUFF.83402	auto
>CUFF.83404	auto
>CUFF.83409	auto
>CUFF.83410	auto
>CUFF.83420	auto
>CUFF.83421	auto
>gene.g30722.t1	auto
>gene.g30723.t1	auto
>CUFF.83408	auto
>CUFF.83415	auto
>gene.g45821.t1	auto
>gene.g43348.t1	auto
>gene.g43363.t1	auto
>gene.g43364.t1	auto
>gene.g43371.t1	auto
>gene.g43374.t1	auto
>gene.g43380.t1	auto
>gene.g43383.t1	auto
>CUFF.83301	auto
>CUFF.83310	auto
>CUFF.83314	auto
>CUFF.83321	auto
>gene.g35584.t1	auto
>gene.g35602.t1	auto
>CUFF.83281	auto
>CUFF.83282	auto
>CUFF.83221	auto
>CUFF.83228	auto
>CUFF.83229	auto
>CUFF.83235	auto
>CUFF.83242	auto
>CUFF.83243	auto
>CUFF.83246	auto
>CUFF.83249	auto
>CUFF.83255	auto
>CUFF.83256	auto
>CUFF.83265	auto
>CUFF.83267	auto
>CUFF.83269	auto
>CUFF.83274	auto
>CUFF.83206	auto
>CUFF.83192	auto
>CUFF.83195	auto
>gene.g4082.t1	auto
>CUFF.83171	auto
>CUFF.83174	auto
>CUFF.83225	auto
>CUFF.83226	auto
>CUFF.83227	auto
>CUFF.83130	auto
>CUFF.83132	auto
>CUFF.83133	auto
>CUFF.83140	auto
>CUFF.83141	auto
>CUFF.83142	auto
>CUFF.83143	auto
>CUFF.83146	auto
>CUFF.83113	sex
>CUFF.83114	sex
>gene.g16408.t1	sex
>gene.g16432.t1	sex
>CUFF.83097	auto
>CUFF.83103	auto
>CUFF.83068	sex
>CUFF.83038	auto
>CUFF.83041	auto
>CUFF.83050	auto
>CUFF.83052	auto
>CUFF.83055	auto
>CUFF.83059	auto
>CUFF.83066	auto
>CUFF.83067	auto
>gene.g4276.t1	sex
>gene.g4283.t1	sex
>CUFF.83020	sex
>CUFF.83022	sex
>CUFF.83025	sex
>CUFF.83028	sex
>CUFF.83056	sex
>CUFF.82987	auto
>CUFF.82999	auto
>CUFF.83004	auto
>CUFF.83006	auto
>CUFF.83007	auto
>CUFF.83011	auto
>CUFF.83017	auto
>CUFF.82981	auto
>CUFF.82983	auto
>CUFF.82984	auto
>CUFF.82992	auto
>14200_denovo.path1	auto
>14538_denovo.path1	auto
>20193_denovo.path1	auto
>8213_denovo.path1	auto
>CUFF.82971	auto
>CUFF.82972	auto
>CUFF.82973	auto
>gene.g23420.t1	auto
>gene.g23423.t1	auto
>gene.g23427.t1	auto
>CUFF.82925	auto
>CUFF.82892	auto
>CUFF.82948	auto
>gene.g69807.t1	auto
>CUFF.82848	auto
>CUFF.82850	auto
>CUFF.82851	auto
>CUFF.82856	auto
>CUFF.82862	auto
>CUFF.82863	auto
>CUFF.82867	auto
>CUFF.82875	auto
>CUFF.82876	auto
>CUFF.82877	auto
>CUFF.82878	auto
>CUFF.82881	auto
>CUFF.82883	auto
>CUFF.82955	auto
>gene.g69651.t1	auto
>CUFF.82800	auto
>CUFF.82804	auto
>CUFF.82807	auto
>CUFF.82811	auto
>CUFF.82814	auto
>CUFF.82822	auto
>gene.g50005.t1	auto
>gene.g50007.t1	auto
>CUFF.82769	auto
>CUFF.82793	auto
>CUFF.82795	auto
>CUFF.82796	auto
>CUFF.82797	auto
>CUFF.82808	auto
>gene.g57116.t1	auto
>CUFF.82753	auto
>CUFF.82754	auto
>CUFF.82755	auto
>CUFF.82759	auto
>CUFF.82763	auto
>CUFF.82765	auto
>CUFF.82770	auto
>gene.g32668.t1	auto
>gene.g32671.t1	auto
>gene.g32672.t1	auto
>gene.g32677.t1	auto
>gene.g32687.t1	auto
>gene.g32688.t1	auto
>gene.g32690.t1	auto
>gene.g32692.t1	auto
>gene.g48393.t1	sex
>gene.g48401.t1	sex
>CUFF.82749	auto
>CUFF.82722	auto
>CUFF.82725	auto
>CUFF.82726	auto
>CUFF.82756	auto
>CUFF.82697	auto
>CUFF.82718	auto
>CUFF.82835	auto
>gene.g41318.t1	auto
>CUFF.82667	auto
>CUFF.82672	auto
>CUFF.82675	auto
>CUFF.82679	auto
>CUFF.82683	auto
>CUFF.82686	auto
>CUFF.82695	auto
>CUFF.82696	auto
>CUFF.82701	auto
>CUFF.82703	auto
>CUFF.82704	auto
>CUFF.82706	auto
>CUFF.82651	auto
>CUFF.82652	auto
>CUFF.82654	auto
>CUFF.82661	auto
>CUFF.82666	auto
>CUFF.82644	auto
>CUFF.82645	auto
>CUFF.82646	auto
>CUFF.82647	auto
>CUFF.82649	auto
>CUFF.82653	auto
>CUFF.82620	sex
>CUFF.82625	sex
>CUFF.82628	sex
>CUFF.82629	sex
>CUFF.82630	sex
>CUFF.82635	sex
>CUFF.82636	sex
>CUFF.82637	sex
>CUFF.83831	sex
>gene.g8034.t1	auto
>CUFF.82607	auto
>CUFF.82638	auto
>CUFF.82603	auto
>CUFF.82608	auto
>CUFF.82591	auto
>CUFF.82592	auto
>CUFF.82594	auto
>gene.g78057.t1	auto
>CUFF.82558	auto
>CUFF.82562	auto
>CUFF.82575	auto
>CUFF.82549	auto
>CUFF.82552	auto
>CUFF.82559	auto
>CUFF.82565	auto
>CUFF.82521	sex
>CUFF.82533	sex
>CUFF.82535	sex
>CUFF.82537	sex
>CUFF.82538	sex
>CUFF.82540	sex
>CUFF.82542	sex
>CUFF.82543	sex
>CUFF.82555	sex
>CUFF.82484	auto
>CUFF.82499	auto
>CUFF.82524	auto
>CUFF.82476	auto
>CUFF.82471	auto
>CUFF.82472	auto
>CUFF.82475	auto
>CUFF.82478	auto
>CUFF.82482	auto
>CUFF.82486	auto
>CUFF.82441	auto
>CUFF.82446	auto
>CUFF.82450	auto
>gene.g4492.t1	auto
>gene.g4497.t1	auto
>gene.g4500.t1	auto
>gene.g4503.t1	auto
>gene.g4506.t1	auto
>gene.g4509.t1	auto
>CUFF.82443	sex
>CUFF.82444	sex
>gene.g25276.t1	sex
>CUFF.82389	sex
>CUFF.82390	sex
>CUFF.82391	sex
>CUFF.82395	sex
>CUFF.82396	sex
>CUFF.82414	sex
>CUFF.82358	auto
>CUFF.82366	auto
>CUFF.82371	auto
>CUFF.82380	auto
>CUFF.82382	auto
>CUFF.82332	sex
>CUFF.82341	sex
>CUFF.82342	sex
>CUFF.82343	sex
>CUFF.82347	sex
>CUFF.82348	sex
>CUFF.82351	sex
>CUFF.82353	sex
>CUFF.82357	sex
>CUFF.82304	auto
>CUFF.82317	auto
>CUFF.82346	auto
>gene.g11596.t1	auto
>CUFF.82241	auto
>CUFF.82242	auto
>CUFF.82247	auto
>CUFF.82249	auto
>CUFF.82261	auto
>CUFF.82265	auto
>CUFF.82266	auto
>gene.g40147.t1	auto
>gene.g40149.t1	auto
>CUFF.82227	auto
>CUFF.82232	auto
>CUFF.82244	auto
>CUFF.82212	auto
>CUFF.82216	auto
>CUFF.82222	auto
>CUFF.82233	auto
>CUFF.82243	auto
>CUFF.82251	auto
>CUFF.82197	auto
>CUFF.82200	auto
>CUFF.82202	auto
>gene.g50506.t1	auto
>CUFF.82134	sex
>CUFF.82137	sex
>CUFF.82139	sex
>CUFF.82160	sex
>CUFF.82161	sex
>CUFF.82162	sex
>gene.g52722.t1	sex
>gene.g52731.t1	sex
>CUFF.82126	auto
>CUFF.82384	auto
>CUFF.82069	sex
>CUFF.82070	sex
>CUFF.82071	sex
>CUFF.82073	sex
>CUFF.82088	sex
>CUFF.82100	sex
>CUFF.82056	sex
>CUFF.82116	sex
>CUFF.82004	auto
>CUFF.82018	auto
>CUFF.82019	auto
>CUFF.82035	auto
>gene.g43131.t1	auto
>CUFF.81998	auto
>CUFF.82000	auto
>CUFF.82020	auto
>CUFF.82026	auto
>CUFF.82040	auto
>CUFF.82067	auto
>CUFF.82114	auto
>CUFF.81994	auto
>CUFF.81996	auto
>CUFF.81999	auto
>CUFF.82002	auto
>CUFF.82032	auto
>CUFF.81939	auto
>CUFF.81940	auto
>CUFF.81942	auto
>CUFF.81951	auto
>CUFF.81954	auto
>CUFF.81956	auto
>CUFF.81904	auto
>CUFF.81907	auto
>CUFF.81909	auto
>CUFF.81910	auto
>CUFF.81914	auto
>gene.g20517.t1	auto
>CUFF.81902	auto
>CUFF.81957	auto
>CUFF.81897	sex
>CUFF.81899	sex
>CUFF.81900	sex
>CUFF.81868	auto
>CUFF.81869	auto
>CUFF.81870	auto
>CUFF.81876	auto
>CUFF.81877	auto
>CUFF.81879	auto
>CUFF.81886	auto
>CUFF.81814	auto
>CUFF.81815	auto
>CUFF.81817	auto
>CUFF.81831	auto
>CUFF.81861	auto
>gene.g11804.t1	auto
>gene.g11805.t1	auto
>gene.g11810.t1	auto
>CUFF.81780	sex
>CUFF.81786	sex
>CUFF.81788	sex
>CUFF.81789	sex
>CUFF.81796	sex
>CUFF.81804	sex
>CUFF.81819	sex
>CUFF.81967	sex
>CUFF.81736	auto
>CUFF.81738	auto
>CUFF.81741	auto
>CUFF.81744	auto
>CUFF.81748	auto
>CUFF.81765	auto
>CUFF.81770	auto
>CUFF.81742	sex
>CUFF.81774	sex
>CUFF.81684	auto
>CUFF.81711	auto
>CUFF.81720	auto
>CUFF.81583	auto
>CUFF.81584	auto
>CUFF.81586	auto
>CUFF.81588	auto
>CUFF.81589	auto
>CUFF.81593	auto
>CUFF.81596	auto
>CUFF.81601	auto
>CUFF.81609	auto
>CUFF.81613	auto
>CUFF.81617	auto
>CUFF.81618	auto
>CUFF.81620	auto
>CUFF.81623	auto
>CUFF.81625	auto
>CUFF.81626	auto
>CUFF.81627	auto
>CUFF.81634	auto
>CUFF.81637	auto
>CUFF.81639	auto
>CUFF.81640	auto
>CUFF.81643	auto
>CUFF.81645	auto
>CUFF.81659	auto
>CUFF.81674	auto
>CUFF.81766	auto
>CUFF.81545	auto
>CUFF.81555	auto
>23436_denovo.path2	auto
>CUFF.81498	auto
>CUFF.81520	auto
>CUFF.81473	auto
>CUFF.81481	auto
>CUFF.81490	auto
>CUFF.81491	auto
>CUFF.81492	auto
>CUFF.81374	auto
>CUFF.81408	auto
>CUFF.81314	auto
>CUFF.81330	auto
>CUFF.81309	auto
>CUFF.81310	auto
>CUFF.81319	auto
>CUFF.81321	auto
>CUFF.81329	auto
>CUFF.81337	auto
>CUFF.81327	auto
>gene.g73702.t1	auto
>gene.g73704.t1	auto
>gene.g73705.t1	auto
>CUFF.81284	auto
>CUFF.81285	auto
>CUFF.81286	auto
>CUFF.81287	auto
>CUFF.81290	auto
>CUFF.81292	auto
>CUFF.81295	auto
>CUFF.81416	auto
>gene.g65027.t1	auto
>gene.g65043.t1	auto
>CUFF.81229	auto
>CUFF.81231	auto
>CUFF.81235	auto
>CUFF.81258	auto
>CUFF.81262	auto
>CUFF.81273	auto
>CUFF.81215	auto
>CUFF.81228	auto
>CUFF.81242	auto
>CUFF.81263	auto
>CUFF.81272	auto
>CUFF.81201	auto
>CUFF.81202	auto
>CUFF.81213	auto
>CUFF.81245	auto
>CUFF.81180	sex
>CUFF.81181	sex
>CUFF.81183	sex
>CUFF.81188	sex
>CUFF.81193	sex
>CUFF.81195	sex
>CUFF.81126	auto
>CUFF.81134	auto
>CUFF.81136	auto
>CUFF.81138	auto
>CUFF.81145	auto
>CUFF.81150	auto
>CUFF.81157	auto
>CUFF.81203	auto
>gene.g13820.t1	auto
>CUFF.81095	auto
>CUFF.81153	auto
>CUFF.81063	auto
>gene.g49393.t1	auto
>CUFF.81039	auto
>CUFF.81046	auto
>CUFF.81048	auto
>CUFF.81049	auto
>CUFF.81001	auto
>CUFF.81003	auto
>CUFF.81007	auto
>CUFF.81008	auto
>CUFF.81010	auto
>CUFF.81011	auto
>CUFF.81013	auto
>CUFF.81014	auto
>CUFF.81015	auto
>CUFF.81016	auto
>CUFF.81017	auto
>CUFF.81019	auto
>CUFF.81020	auto
>CUFF.81024	auto
>CUFF.81029	auto
>CUFF.80961	auto
>CUFF.80969	auto
>CUFF.80985	auto
>CUFF.80993	auto
>CUFF.80998	auto
>CUFF.81023	auto
>CUFF.80939	auto
>CUFF.80890	auto
>CUFF.80908	auto
>CUFF.80909	auto
>CUFF.80911	auto
>CUFF.80913	auto
>CUFF.80925	auto
>CUFF.80927	auto
>CUFF.80928	auto
>CUFF.80943	auto
>CUFF.80954	auto
>CUFF.80967	auto
>CUFF.80999	auto
>CUFF.80881	auto
>CUFF.80882	auto
>CUFF.80883	auto
>CUFF.80851	auto
>CUFF.80854	auto
>CUFF.80833	auto
>CUFF.80809	auto
>CUFF.80813	auto
>CUFF.80816	auto
>CUFF.80820	auto
>CUFF.80822	auto
>CUFF.80823	auto
>CUFF.80843	auto
>CUFF.81333	auto
>CUFF.80783	auto
>CUFF.80784	auto
>CUFF.80815	auto
>gene.g28411.t1	auto
>gene.g28419.t1	auto
>gene.g28420.t1	auto
>gene.g28421.t1	auto
>CUFF.80771	auto
>CUFF.80768	auto
>CUFF.80772	auto
>CUFF.80734	sex
>CUFF.80742	sex
>CUFF.80743	sex
>CUFF.80745	sex
>CUFF.80752	sex
>gene.g4676.t1	sex
>gene.g4691.t1	sex
>CUFF.80719	auto
>CUFF.80721	auto
>CUFF.80728	auto
>CUFF.80735	auto
>CUFF.80747	auto
>gene.g44100.t1	auto
>gene.g44101.t1	auto
>CUFF.80687	auto
>CUFF.80689	auto
>CUFF.80694	auto
>CUFF.80695	auto
>CUFF.80698	auto
>CUFF.80703	auto
>CUFF.80653	auto
>CUFF.80654	auto
>CUFF.80658	auto
>CUFF.80640	sex
>CUFF.80656	sex
>gene.g42871.t1	sex
>CUFF.80527	auto
>CUFF.80528	auto
>CUFF.80538	auto
>CUFF.80550	auto
>CUFF.80568	auto
>CUFF.80569	auto
>CUFF.80578	auto
>CUFF.80588	auto
>CUFF.80591	auto
>CUFF.80595	auto
>CUFF.80612	auto
>CUFF.80614	auto
>CUFF.80616	auto
>CUFF.80617	auto
>CUFF.80472	auto
>CUFF.80479	auto
>CUFF.80480	auto
>CUFF.80483	auto
>CUFF.80486	auto
>CUFF.80487	auto
>CUFF.80488	auto
>CUFF.80494	auto
>CUFF.80513	auto
>CUFF.80517	auto
>CUFF.80520	auto
>CUFF.80455	auto
>CUFF.80456	auto
>CUFF.80457	auto
>CUFF.80458	auto
>CUFF.80467	auto
>CUFF.80436	auto
>CUFF.80449	auto
>CUFF.80452	auto
>CUFF.80453	auto
>CUFF.80463	auto
>CUFF.80428	auto
>CUFF.80430	auto
>CUFF.80432	auto
>CUFF.80451	auto
>gene.g73167.t1	auto
>CUFF.80353	auto
>CUFF.80347	auto
>CUFF.80352	auto
>CUFF.80338	auto
>CUFF.80393	auto
>CUFF.80426	auto
>gene.g64147.t1	auto
>CUFF.80311	auto
>CUFF.80313	auto
>gene.g64186.t1	auto
>gene.g64187.t1	auto
>CUFF.80282	sex
>CUFF.80297	sex
>CUFF.80357	sex
>CUFF.80602	sex
>CUFF.80708	sex
>gene.g61846.t1	sex
>gene.g61858.t1	sex
>gene.g61859.t1	sex
>gene.g61860.t1	sex
>gene.g61861.t1	sex
>gene.g61862.t1	sex
>gene.g61863.t1	sex
>13941_denovo.path1	auto
>CUFF.80225	auto
>CUFF.80226	auto
>CUFF.80240	auto
>CUFF.80241	auto
>CUFF.80245	auto
>gene.g62753.t1	auto
>gene.g62754.t1	auto
>CUFF.80215	auto
>CUFF.80244	auto
>CUFF.80190	auto
>CUFF.80193	auto
>CUFF.80195	auto
>CUFF.80196	auto
>CUFF.80200	auto
>CUFF.80201	auto
>CUFF.80202	auto
>CUFF.80203	auto
>CUFF.80205	auto
>CUFF.80207	auto
>CUFF.80208	auto
>CUFF.80209	auto
>CUFF.80211	auto
>CUFF.80216	auto
>CUFF.80218	auto
>CUFF.80172	auto
>CUFF.80173	auto
>CUFF.80179	auto
>CUFF.80181	auto
>CUFF.80182	auto
>CUFF.80228	auto
>CUFF.80246	auto
>CUFF.80167	auto
>CUFF.80140	auto
>CUFF.80141	auto
>CUFF.80143	auto
>CUFF.80144	auto
>CUFF.80154	auto
>CUFF.80156	auto
>CUFF.80161	auto
>CUFF.80168	auto
>CUFF.80183	auto
>CUFF.80077	auto
>CUFF.80087	auto
>CUFF.80090	auto
>CUFF.80184	auto
>CUFF.80191	auto
>gene.g56975.t1	sex
>gene.g56992.t1	sex
>gene.g56993.t1	sex
>CUFF.80066	auto
>CUFF.80128	auto
>gene.g32478.t1	auto
>CUFF.80056	auto
>CUFF.80063	auto
>8683_denovo.path5	auto
>gene.g29272.t1	auto
>CUFF.80021	auto
>CUFF.80022	auto
>CUFF.80025	auto
>CUFF.80042	auto
>CUFF.80049	auto
>gene.g22097.t1	auto
>gene.g16394.t1	auto
>gene.g16403.t1	auto
>CUFF.79966	auto
>CUFF.79947	auto
>CUFF.79958	auto
>CUFF.79959	auto
>CUFF.79960	auto
>CUFF.79965	auto
>CUFF.79974	auto
>CUFF.79975	auto
>CUFF.79989	auto
>CUFF.79928	auto
>CUFF.79930	auto
>CUFF.79931	auto
>CUFF.79919	auto
>CUFF.79921	auto
>CUFF.79922	auto
>CUFF.79923	auto
>gene.g49019.t1	auto
>CUFF.79855	auto
>CUFF.79859	auto
>CUFF.79874	auto
>CUFF.79883	auto
>CUFF.79910	auto
>CUFF.80253	auto
>CUFF.80349	auto
>gene.g12198.t1	auto
>gene.g12200.t1	auto
>gene.g12206.t1	auto
>gene.g12207.t1	auto
>gene.g12208.t1	auto
>gene.g12209.t1	auto
>CUFF.79824	auto
>CUFF.79833	auto
>CUFF.79847	auto
>CUFF.79857	auto
>CUFF.79858	auto
>CUFF.79873	auto
>CUFF.79877	auto
>CUFF.79788	auto
>CUFF.79789	auto
>CUFF.79792	auto
>CUFF.79798	auto
>gene.g63748.t1	auto
>CUFF.79779	auto
>CUFF.79809	auto
>CUFF.79837	auto
>CUFF.79773	auto
>CUFF.79776	auto
>CUFF.79777	auto
>CUFF.79825	auto
>CUFF.79725	auto
>CUFF.79728	auto
>CUFF.79729	auto
>CUFF.79730	auto
>CUFF.79731	auto
>CUFF.79736	auto
>CUFF.79745	auto
>CUFF.79752	auto
>CUFF.79772	auto
>CUFF.79785	auto
>CUFF.79811	auto
>CUFF.79832	auto
>CUFF.79834	auto
>CUFF.79838	auto
>CUFF.79692	auto
>CUFF.79697	auto
>CUFF.79699	auto
>CUFF.79709	auto
>CUFF.79716	auto
>CUFF.79610	auto
>CUFF.79612	auto
>CUFF.79613	auto
>CUFF.79614	auto
>CUFF.79620	auto
>CUFF.79627	auto
>CUFF.79628	auto
>CUFF.79629	auto
>CUFF.79631	auto
>CUFF.79635	auto
>CUFF.79653	auto
>CUFF.79654	auto
>CUFF.79657	auto
>CUFF.79659	auto
>CUFF.79661	auto
>CUFF.79671	auto
>CUFF.79684	auto
>CUFF.79861	auto
>CUFF.79866	auto
>CUFF.79872	auto
>CUFF.79875	auto
>CUFF.79593	auto
>CUFF.79543	sex
>CUFF.79547	sex
>CUFF.79551	sex
>CUFF.79556	sex
>CUFF.79571	sex
>CUFF.79573	sex
>CUFF.79575	sex
>CUFF.79497	auto
>CUFF.79499	auto
>CUFF.79500	auto
>CUFF.79504	auto
>CUFF.79505	auto
>CUFF.79541	auto
>CUFF.79550	auto
>CUFF.79552	auto
>CUFF.79557	auto
>CUFF.79561	auto
>CUFF.79469	sex
>CUFF.79485	sex
>CUFF.79496	sex
>CUFF.79498	sex
>CUFF.79506	sex
>CUFF.79419	auto
>CUFF.79422	auto
>CUFF.79425	auto
>CUFF.79427	auto
>gene.g41966.t1	auto
>CUFF.79346	auto
>CUFF.79311	auto
>CUFF.79312	auto
>CUFF.79313	auto
>CUFF.79315	auto
>CUFF.79321	auto
>gene.g54074.t1	auto
>CUFF.79309	auto
>CUFF.79325	auto
>CUFF.79333	auto
>CUFF.79255	auto
>CUFF.79256	auto
>CUFF.79258	auto
>CUFF.79259	auto
>CUFF.79260	auto
>CUFF.79262	auto
>CUFF.79269	auto
>CUFF.79272	auto
>CUFF.79278	auto
>gene.g10798.t1	auto
>CUFF.79243	auto
>CUFF.79279	auto
>CUFF.79355	auto
>gene.g64379.t1	auto
>CUFF.79160	auto
>CUFF.79162	auto
>CUFF.79165	auto
>CUFF.79166	auto
>CUFF.79167	auto
>CUFF.79179	auto
>CUFF.79180	auto
>CUFF.79182	auto
>CUFF.79183	auto
>CUFF.79184	auto
>CUFF.79189	auto
>CUFF.79191	auto
>CUFF.79196	auto
>CUFF.79207	auto
>CUFF.79226	auto
>CUFF.79229	auto
>CUFF.79230	auto
>CUFF.79436	auto
>CUFF.79437	auto
>CUFF.79439	auto
>CUFF.79150	auto
>CUFF.79217	auto
>CUFF.79220	auto
>CUFF.79138	auto
>CUFF.79144	auto
>CUFF.79145	auto
>CUFF.79158	auto
>CUFF.79159	auto
>CUFF.79210	auto
>CUFF.79221	auto
>CUFF.79223	auto
>CUFF.79083	sex
>CUFF.79088	sex
>CUFF.79090	sex
>CUFF.79098	sex
>CUFF.79101	sex
>CUFF.79105	sex
>CUFF.79109	sex
>CUFF.79110	sex
>CUFF.79121	sex
>CUFF.79122	sex
>CUFF.79123	sex
>CUFF.79124	sex
>CUFF.79127	sex
>CUFF.79428	sex
>CUFF.79429	sex
>CUFF.79435	sex
>gene.g38986.t1	sex
>gene.g38987.t1	sex
>gene.g39004.t1	sex
>CUFF.79073	auto
>CUFF.79070	auto
>CUFF.79078	auto
>CUFF.79049	auto
>CUFF.79056	auto
>CUFF.79057	auto
>CUFF.79058	auto
>CUFF.79062	auto
>CUFF.79071	auto
>CUFF.79019	auto
>CUFF.79021	auto
>CUFF.79025	auto
>CUFF.79038	auto
>CUFF.79044	auto
>gene.g73441.t1	auto
>gene.g73448.t1	auto
>CUFF.78995	sex
>CUFF.78996	sex
>CUFF.78997	sex
>CUFF.79003	sex
>5249_denovo.path1	auto
>8278_denovo.path1	auto
>CUFF.79000	auto
>CUFF.79006	auto
>gene.g50379.t1	auto
>gene.g50381.t1	auto
>gene.g50382.t1	auto
>gene.g50383.t1	auto
>CUFF.78962	auto
>CUFF.78965	auto
>CUFF.78969	auto
>CUFF.78913	auto
>CUFF.78917	auto
>gene.g61637.t1	auto
>CUFF.78859	auto
>CUFF.78860	auto
>CUFF.78862	auto
>CUFF.78863	auto
>CUFF.78867	auto
>CUFF.78868	auto
>CUFF.78872	auto
>CUFF.78875	auto
>CUFF.78879	auto
>CUFF.78830	auto
>CUFF.78832	auto
>CUFF.78833	auto
>CUFF.78834	auto
>CUFF.78839	auto
>CUFF.78841	auto
>CUFF.78842	auto
>CUFF.78843	auto
>CUFF.78844	auto
>CUFF.78848	auto
>CUFF.79193	auto
>gene.g67943.t1	sex
>CUFF.78819	auto
>CUFF.78820	auto
>CUFF.78825	auto
>CUFF.78831	auto
>CUFF.78809	auto
>CUFF.78810	auto
>CUFF.78816	auto
>CUFF.78817	auto
>CUFF.78818	auto
>CUFF.78851	auto
>CUFF.78782	auto
>CUFF.78771	auto
>CUFF.78772	auto
>CUFF.78773	auto
>CUFF.78776	auto
>CUFF.78778	auto
>CUFF.78790	auto
>gene.g51993.t1	auto
>gene.g51996.t1	auto
>CUFF.78733	auto
>CUFF.78739	auto
>CUFF.78745	auto
>CUFF.78746	auto
>CUFF.78756	auto
>CUFF.78758	auto
>CUFF.78762	auto
>CUFF.78766	auto
>CUFF.78769	auto
>CUFF.78775	auto
>CUFF.78777	auto
>CUFF.78852	auto
>CUFF.78654	auto
>CUFF.78659	auto
>CUFF.78661	auto
>CUFF.78684	auto
>CUFF.78687	auto
>CUFF.78690	auto
>CUFF.78691	auto
>CUFF.78699	auto
>CUFF.78703	auto
>CUFF.78647	auto
>CUFF.78640	auto
>CUFF.78641	auto
>CUFF.78643	auto
>CUFF.78662	auto
>gene.g69836.t1	auto
>CUFF.78617	auto
>CUFF.78623	auto
>CUFF.78612	auto
>CUFF.78613	auto
>CUFF.78620	auto
>CUFF.78610	auto
>CUFF.78611	auto
>gene.g68943.t1	auto
>CUFF.78594	auto
>CUFF.78595	auto
>CUFF.78599	auto
>CUFF.78642	auto
>CUFF.78665	auto
>gene.g24554.t1	auto
>CUFF.78538	auto
>CUFF.78542	auto
>CUFF.78547	auto
>CUFF.78549	auto
>CUFF.78551	auto
>CUFF.78554	auto
>CUFF.78581	auto
>CUFF.78712	auto
>CUFF.78532	sex
>CUFF.78533	sex
>gene.g59767.t1	auto
>CUFF.78504	auto
>CUFF.78505	auto
>CUFF.78506	auto
>CUFF.78511	auto
>CUFF.78513	auto
>CUFF.78516	auto
>CUFF.78522	auto
>CUFF.78491	auto
>CUFF.78492	auto
>CUFF.78490	auto
>CUFF.78501	auto
>CUFF.78502	auto
>CUFF.78482	auto
>CUFF.78472	auto
>CUFF.78476	auto
>CUFF.78478	auto
>CUFF.78484	auto
>CUFF.78489	auto
>CUFF.78418	auto
>CUFF.78419	auto
>CUFF.78421	auto
>CUFF.78426	auto
>CUFF.78434	auto
>gene.g15347.t1	auto
>CUFF.78388	auto
>CUFF.78393	auto
>CUFF.78394	auto
>CUFF.78397	auto
>CUFF.78403	auto
>CUFF.78406	auto
>CUFF.78416	auto
>CUFF.78767	auto
>gene.g45407.t1	auto
>gene.g45408.t1	auto
>gene.g45410.t1	auto
>gene.g45416.t1	auto
>CUFF.78275	sex
>CUFF.78277	sex
>CUFF.78286	sex
>CUFF.78302	sex
>CUFF.78311	sex
>CUFF.78320	sex
>CUFF.78344	sex
>gene.g42475.t1	sex
>gene.g42508.t1	sex
>gene.g42518.t1	sex
>CUFF.78272	auto
>CUFF.78283	auto
>gene.g44612.t1	auto
>gene.g44613.t1	auto
>gene.g44614.t1	auto
>CUFF.78256	auto
>CUFF.78257	auto
>CUFF.78253	auto
>gene.g3379.t1	auto
>CUFF.78209	auto
>CUFF.78216	auto
>CUFF.78185	auto
>CUFF.78195	auto
>CUFF.78199	auto
>CUFF.78210	auto
>gene.g19442.t1	auto
>CUFF.78183	auto
>CUFF.78187	auto
>CUFF.78192	auto
>gene.g14799.t1	auto
>CUFF.78173	auto
>CUFF.78177	auto
>CUFF.78179	auto
>CUFF.78184	auto
>CUFF.78131	auto
>CUFF.78120	auto
>CUFF.78086	auto
>CUFF.78089	auto
>CUFF.78091	auto
>CUFF.78095	auto
>CUFF.78102	auto
>CUFF.78106	auto
>CUFF.78107	auto
>CUFF.78112	auto
>CUFF.78113	auto
>CUFF.78119	auto
>CUFF.78148	auto
>CUFF.78051	auto
>CUFF.78052	auto
>gene.g11427.t1	auto
>CUFF.77988	auto
>CUFF.77993	auto
>CUFF.77989	auto
>CUFF.77995	auto
>CUFF.77996	auto
>CUFF.78004	auto
>CUFF.78024	auto
>CUFF.77906	auto
>CUFF.77916	auto
>CUFF.77927	auto
>CUFF.77935	auto
>CUFF.77950	auto
>CUFF.77951	auto
>CUFF.77956	auto
>CUFF.77957	auto
>CUFF.77958	auto
>CUFF.77962	auto
>CUFF.77964	auto
>CUFF.77971	auto
>CUFF.77975	auto
>CUFF.77978	auto
>CUFF.77980	auto
>CUFF.77983	auto
>CUFF.77900	auto
>CUFF.77919	auto
>CUFF.77808	auto
>CUFF.77810	auto
>CUFF.77827	auto
>CUFF.77847	auto
>CUFF.77848	auto
>CUFF.77878	auto
>CUFF.77787	auto
>CUFF.77788	auto
>CUFF.77790	auto
>CUFF.77792	auto
>CUFF.77823	auto
>CUFF.77835	auto
>CUFF.77864	auto
>CUFF.77751	auto
>CUFF.77741	auto
>CUFF.77742	auto
>CUFF.77743	auto
>CUFF.77750	auto
>CUFF.77753	auto
>CUFF.77817	auto
>CUFF.77679	auto
>CUFF.77681	auto
>CUFF.77708	auto
>CUFF.77723	auto
>CUFF.77733	auto
>CUFF.77667	auto
>CUFF.77561	auto
>CUFF.77574	auto
>CUFF.77590	auto
>CUFF.77592	auto
>CUFF.77593	auto
>CUFF.77594	auto
>CUFF.77598	auto
>CUFF.77599	auto
>CUFF.77600	auto
>CUFF.77606	auto
>CUFF.77609	auto
>CUFF.77612	auto
>CUFF.77614	auto
>CUFF.77619	auto
>CUFF.77620	auto
>CUFF.77624	auto
>CUFF.77630	auto
>CUFF.77632	auto
>CUFF.77637	auto
>CUFF.77642	auto
>CUFF.77643	auto
>CUFF.77475	auto
>CUFF.77476	auto
>CUFF.77477	auto
>CUFF.77478	auto
>CUFF.77480	auto
>CUFF.77481	auto
>CUFF.77487	auto
>CUFF.77488	auto
>CUFF.77496	auto
>CUFF.77498	auto
>CUFF.77499	auto
>CUFF.77500	auto
>CUFF.77514	auto
>CUFF.77522	auto
>CUFF.77524	auto
>CUFF.77528	auto
>CUFF.77532	auto
>CUFF.77534	auto
>CUFF.77535	auto
>CUFF.77536	auto
>CUFF.77543	auto
>CUFF.77546	auto
>CUFF.77548	auto
>CUFF.77649	auto
>CUFF.77702	auto
>gene.g71225.t1	auto
>gene.g71227.t1	auto
>gene.g71262.t1	auto
>gene.g71263.t1	auto
>gene.g71264.t1	auto
>gene.g71265.t1	auto
>CUFF.77456	auto
>CUFF.77428	auto
>CUFF.77444	auto
>CUFF.77455	auto
>gene.g50872.t1	auto
>CUFF.77425	auto
>gene.g55814.t1	auto
>CUFF.77422	auto
>CUFF.77415	sex
>CUFF.77416	sex
>CUFF.77418	sex
>CUFF.77412	auto
>CUFF.77417	auto
>CUFF.77426	auto
>gene.g21762.t1	auto
>CUFF.77394	auto
>CUFF.77395	auto
>CUFF.77396	auto
>CUFF.77408	auto
>CUFF.77409	auto
>CUFF.77414	auto
>CUFF.77382	auto
>CUFF.77521	auto
>gene.g51451.t1	auto
>gene.g51459.t1	auto
>CUFF.77380	sex
>CUFF.77348	auto
>CUFF.77341	auto
>CUFF.77342	auto
>CUFF.77343	auto
>CUFF.77346	auto
>gene.g72969.t1	auto
>gene.g72976.t1	auto
>gene.g72980.t1	auto
>gene.g72987.t1	auto
>gene.g73003.t1	auto
>gene.g50035.t1	auto
>gene.g50041.t1	auto
>CUFF.77184	auto
>CUFF.77185	auto
>CUFF.77192	auto
>CUFF.77194	auto
>CUFF.77195	auto
>CUFF.77196	auto
>CUFF.77204	auto
>CUFF.77208	auto
>CUFF.77217	auto
>CUFF.77220	auto
>CUFF.77223	auto
>CUFF.77232	auto
>CUFF.77233	auto
>CUFF.77237	auto
>CUFF.77239	auto
>CUFF.77241	auto
>CUFF.77266	auto
>CUFF.77268	auto
>CUFF.77279	auto
>gene.g40299.t1	auto
>CUFF.77150	auto
>CUFF.77151	auto
>CUFF.77163	auto
>CUFF.77116	auto
>CUFF.77117	auto
>CUFF.77119	auto
>CUFF.77120	auto
>CUFF.77123	auto
>CUFF.77126	auto
>CUFF.77129	auto
>CUFF.77130	auto
>CUFF.77131	auto
>CUFF.77074	auto
>CUFF.77079	auto
>CUFF.77082	auto
>CUFF.77100	auto
>CUFF.77101	auto
>CUFF.77121	auto
>CUFF.77034	auto
>CUFF.77038	auto
>gene.g65595.t1	auto
>CUFF.76984	auto
>CUFF.76985	auto
>CUFF.76986	auto
>CUFF.76987	auto
>CUFF.76967	auto
>CUFF.76969	auto
>CUFF.76976	auto
>CUFF.76983	auto
>CUFF.76988	auto
>CUFF.76996	auto
>CUFF.76910	auto
>CUFF.76912	auto
>CUFF.76922	auto
>CUFF.76923	auto
>CUFF.76927	auto
>CUFF.76928	auto
>CUFF.76935	auto
>CUFF.76989	auto
>CUFF.76892	auto
>CUFF.76893	auto
>gene.g10753.t1	auto
>gene.g10764.t1	auto
>CUFF.76860	auto
>CUFF.76861	auto
>CUFF.76862	auto
>CUFF.76867	auto
>CUFF.76868	auto
>CUFF.76871	auto
>CUFF.76872	auto
>CUFF.76885	auto
>CUFF.76886	auto
>CUFF.76887	auto
>CUFF.76891	auto
>CUFF.76894	auto
>CUFF.76895	auto
>CUFF.76918	auto
>gene.g10821.t1	auto
>CUFF.76836	auto
>CUFF.76838	auto
>CUFF.76810	auto
>CUFF.76815	auto
>CUFF.76818	auto
>CUFF.76821	auto
>CUFF.76799	sex
>CUFF.76808	sex
>825_denovo.path1	auto
>CUFF.76765	auto
>CUFF.76926	auto
>gene.g78794.t1	auto
>CUFF.76744	auto
>gene.g44326.t1	sex
>gene.g44327.t1	sex
>gene.g44330.t1	sex
>CUFF.76713	auto
>CUFF.76745	auto
>gene.g16957.t1	auto
>CUFF.76700	auto
>CUFF.76701	auto
>CUFF.76702	auto
>CUFF.76705	auto
>CUFF.77670	auto
>CUFF.76686	sex
>CUFF.76711	sex
>CUFF.76674	auto
>CUFF.76675	auto
>CUFF.76678	auto
>CUFF.76680	auto
>CUFF.76627	auto
>CUFF.76629	auto
>CUFF.76630	auto
>CUFF.76631	auto
>CUFF.76635	auto
>CUFF.76636	auto
>CUFF.76640	auto
>CUFF.76642	auto
>CUFF.76654	auto
>CUFF.76661	auto
>CUFF.76689	auto
>gene.g32455.t1	auto
>gene.g1607.t1	sex
>CUFF.76591	auto
>CUFF.76593	auto
>CUFF.76602	auto
>gene.g74956.t1	auto
>gene.g74968.t1	auto
>CUFF.76586	auto
>CUFF.76588	auto
>CUFF.76594	auto
>CUFF.76597	auto
>CUFF.76613	auto
>gene.g57365.t1	auto
>gene.g57366.t1	auto
>CUFF.76519	auto
>CUFF.76532	auto
>CUFF.76534	auto
>CUFF.76539	auto
>CUFF.76453	auto
>CUFF.76454	auto
>CUFF.76462	auto
>CUFF.76466	auto
>gene.g51018.t1	auto
>gene.g55992.t1	auto
>CUFF.76443	auto
>gene.g60744.t1	auto
>CUFF.76435	auto
>CUFF.76417	auto
>gene.g52169.t1	auto
>CUFF.76362	auto
>CUFF.76374	auto
>CUFF.76377	auto
>CUFF.76390	auto
>CUFF.76403	auto
>CUFF.76411	auto
>CUFF.76345	auto
>CUFF.76346	auto
>CUFF.76349	auto
>gene.g30740.t1	auto
>gene.g30743.t1	auto
>CUFF.76334	auto
>CUFF.76336	auto
>CUFF.76350	auto
>CUFF.76369	auto
>CUFF.76352	auto
>CUFF.76270	auto
>CUFF.76271	auto
>CUFF.76273	auto
>CUFF.76276	auto
>CUFF.76281	auto
>gene.g27232.t1	auto
>CUFF.76251	auto
>CUFF.76274	auto
>CUFF.76285	auto
>gene.g35996.t1	auto
>CUFF.76233	auto
>CUFF.76176	sex
>CUFF.76183	sex
>CUFF.76188	sex
>CUFF.76209	sex
>CUFF.76211	sex
>CUFF.76163	auto
>CUFF.76201	auto
>CUFF.76232	auto
>gene.g25634.t1	auto
>gene.g25635.t1	auto
>CUFF.76147	auto
>CUFF.76173	auto
>CUFF.76816	auto
>CUFF.76153	auto
>CUFF.76084	auto
>CUFF.76109	auto
>CUFF.76126	auto
>gene.g12303.t1	auto
>CUFF.76078	auto
>CUFF.76132	auto
>CUFF.76156	auto
>CUFF.76157	auto
>CUFF.76160	auto
>gene.g47016.t1	auto
>CUFF.76070	sex
>gene.g38147.t1	sex
>CUFF.75979	auto
>CUFF.75981	auto
>CUFF.75984	auto
>CUFF.75987	auto
>CUFF.75998	auto
>CUFF.76007	auto
>gene.g71290.t1	auto
>CUFF.75962	auto
>CUFF.75968	auto
>CUFF.75973	auto
>gene.g52589.t1	auto
>gene.g52591.t1	auto
>gene.g52599.t1	auto
>CUFF.75942	auto
>gene.g33927.t1	auto
>CUFF.75905	auto
>CUFF.75906	auto
>CUFF.75909	auto
>CUFF.75919	auto
>CUFF.75923	auto
>CUFF.75928	auto
>CUFF.75940	auto
>CUFF.75943	auto
>CUFF.75944	auto
>CUFF.75946	auto
>CUFF.75950	auto
>CUFF.76341	auto
>CUFF.75860	auto
>CUFF.75862	auto
>CUFF.75875	auto
>CUFF.75876	auto
>CUFF.75903	auto
>CUFF.75852	auto
>CUFF.75863	auto
>CUFF.75930	auto
>CUFF.75828	auto
>CUFF.75829	auto
>CUFF.75830	auto
>CUFF.75834	auto
>CUFF.75841	auto
>CUFF.75842	auto
>CUFF.75846	auto
>CUFF.75893	auto
>gene.g35153.t1	auto
>gene.g35159.t1	auto
>CUFF.75812	auto
>CUFF.75799	auto
>gene.g42987.t1	auto
>gene.g42989.t1	auto
>gene.g42992.t1	auto
>CUFF.75786	auto
>CUFF.75793	auto
>CUFF.75763	auto
>CUFF.75769	auto
>CUFF.75773	auto
>CUFF.75784	auto
>gene.g41422.t1	auto
>CUFF.75680	auto
>CUFF.75687	auto
>CUFF.75732	auto
>gene.g61751.t1	auto
>gene.g61758.t1	auto
>gene.g61766.t1	auto
>gene.g34572.t1	auto
>gene.g34578.t1	auto
>CUFF.75647	auto
>CUFF.75654	auto
>CUFF.75662	auto
>CUFF.75664	auto
>CUFF.75665	auto
>CUFF.75666	auto
>CUFF.75672	auto
>CUFF.75676	auto
>CUFF.75677	auto
>gene.g30834.t1	auto
>gene.g49912.t1	auto
>22473_denovo.path2	auto
>9425_denovo.path2	auto
>gene.g55946.t1	auto
>gene.g55950.t1	auto
>gene.g55952.t1	auto
>gene.g55958.t1	auto
>CUFF.75605	auto
>CUFF.75606	auto
>CUFF.75610	auto
>CUFF.75611	auto
>CUFF.75616	auto
>CUFF.75593	auto
>gene.g34685.t1	auto
>CUFF.75591	auto
>gene.g29290.t1	auto
>CUFF.75559	auto
>CUFF.75569	auto
>CUFF.75571	auto
>CUFF.75578	auto
>CUFF.75581	auto
>CUFF.75582	auto
>CUFF.75583	auto
>CUFF.75584	auto
>CUFF.75587	auto
>CUFF.75592	auto
>gene.g3817.t1	auto
>gene.g3824.t1	auto
>gene.g3825.t1	auto
>gene.g3826.t1	auto
>gene.g3827.t1	auto
>gene.g3829.t1	auto
>CUFF.75548	auto
>CUFF.75549	auto
>CUFF.75551	auto
>CUFF.75552	auto
>CUFF.75553	auto
>CUFF.75554	auto
>CUFF.75556	auto
>CUFF.75563	auto
>CUFF.75566	auto
>CUFF.75577	auto
>gene.g50120.t1	auto
>CUFF.75526	auto
>CUFF.75527	auto
>CUFF.75528	auto
>CUFF.75538	auto
>CUFF.75547	auto
>CUFF.75550	auto
>CUFF.75520	auto
>CUFF.75522	auto
>CUFF.75523	auto
>CUFF.75512	auto
>gene.g30296.t1	auto
>CUFF.75508	auto
>CUFF.75511	auto
>gene.g12333.t1	auto
>CUFF.75493	auto
>CUFF.75495	auto
>gene.g36020.t1	auto
>CUFF.75480	auto
>CUFF.75416	auto
>CUFF.75422	auto
>CUFF.75439	auto
>CUFF.75458	auto
>CUFF.75459	auto
>CUFF.75402	auto
>gene.g47999.t1	auto
>gene.g48002.t1	auto
>CUFF.75376	auto
>CUFF.75382	auto
>CUFF.75384	auto
>CUFF.75386	auto
>CUFF.75398	auto
>CUFF.75388	auto
>CUFF.75434	auto
>CUFF.75371	auto
>CUFF.75373	auto
>CUFF.75374	auto
>CUFF.75349	auto
>CUFF.75352	auto
>CUFF.75354	auto
>CUFF.75355	auto
>CUFF.75362	auto
>CUFF.75393	auto
>CUFF.75323	auto
>CUFF.75324	auto
>CUFF.75313	auto
>CUFF.75339	auto
>CUFF.75343	auto
>CUFF.75361	auto
>gene.g39469.t1	auto
>gene.g39479.t1	auto
>CUFF.75257	auto
>CUFF.75258	auto
>CUFF.75263	auto
>CUFF.75264	auto
>CUFF.75265	auto
>CUFF.75270	auto
>CUFF.75276	auto
>CUFF.75277	auto
>CUFF.75282	auto
>CUFF.75283	auto
>CUFF.75329	auto
>gene.g27168.t1	auto
>gene.g27169.t1	auto
>gene.g27170.t1	auto
>gene.g27171.t1	auto
>gene.g27172.t1	auto
>gene.g27173.t1	auto
>CUFF.75217	auto
>CUFF.75227	auto
>CUFF.75294	auto
>CUFF.75557	auto
>gene.g20158.t1	auto
>gene.g20159.t1	auto
>CUFF.75208	auto
>CUFF.75209	auto
>CUFF.75213	auto
>CUFF.75215	auto
>CUFF.75223	auto
>CUFF.75224	auto
>CUFF.75226	auto
>CUFF.75203	auto
>CUFF.75204	auto
>CUFF.75205	auto
>CUFF.75212	auto
>CUFF.75152	auto
>CUFF.75155	auto
>CUFF.75156	auto
>CUFF.75158	auto
>CUFF.75159	auto
>CUFF.75160	auto
>CUFF.75161	auto
>CUFF.75162	auto
>CUFF.75163	auto
>CUFF.75164	auto
>CUFF.75165	auto
>CUFF.75166	auto
>CUFF.75167	auto
>CUFF.75169	auto
>CUFF.75170	auto
>CUFF.75181	auto
>CUFF.75195	auto
>CUFF.75090	auto
>CUFF.75095	auto
>CUFF.75118	auto
>CUFF.75119	auto
>CUFF.75123	auto
>CUFF.75124	auto
>CUFF.75142	auto
>CUFF.75153	auto
>CUFF.75057	sex
>CUFF.75078	sex
>CUFF.75904	sex
>CUFF.75025	auto
>CUFF.75042	auto
>CUFF.75043	auto
>CUFF.75004	auto
>CUFF.75009	auto
>gene.g75416.t1	auto
>gene.g65449.t1	sex
>CUFF.74972	auto
>CUFF.74976	auto
>CUFF.74981	auto
>CUFF.74984	auto
>CUFF.74988	auto
>CUFF.75024	auto
>CUFF.75045	auto
>CUFF.75046	auto
>gene.g1582.t1	auto
>CUFF.74968	auto
>gene.g47776.t1	auto
>15626_denovo.path1	auto
>22430_denovo.path1	auto
>CUFF.74973	auto
>gene.g29554.t1	auto
>gene.g29555.t1	auto
>CUFF.74891	auto
>CUFF.74902	auto
>CUFF.74907	auto
>CUFF.74918	auto
>CUFF.74937	auto
>CUFF.74971	auto
>CUFF.74997	auto
>CUFF.75044	auto
>CUFF.74884	auto
>CUFF.74922	auto
>CUFF.74924	auto
>CUFF.74858	auto
>CUFF.74863	auto
>CUFF.74864	auto
>CUFF.74865	auto
>CUFF.74871	auto
>CUFF.74873	auto
>CUFF.74875	auto
>CUFF.74878	auto
>CUFF.74882	auto
>CUFF.74885	auto
>gene.g38873.t1	auto
>CUFF.74837	auto
>CUFF.74840	auto
>CUFF.74842	auto
>CUFF.74855	auto
>CUFF.74893	auto
>gene.g17873.t1	auto
>CUFF.74828	auto
>CUFF.74835	auto
>CUFF.74780	auto
>CUFF.74791	auto
>CUFF.74795	auto
>CUFF.74806	auto
>CUFF.74807	auto
>CUFF.74814	auto
>CUFF.74822	auto
>CUFF.74823	auto
>CUFF.74895	auto
>CUFF.74770	auto
>CUFF.74774	auto
>CUFF.74724	auto
>CUFF.74725	auto
>CUFF.74730	auto
>CUFF.74763	auto
>CUFF.74764	auto
>CUFF.74789	auto
>CUFF.74800	auto
>CUFF.74928	auto
>CUFF.74678	auto
>CUFF.74683	auto
>CUFF.74693	auto
>CUFF.74706	auto
>CUFF.74710	auto
>CUFF.74647	sex
>CUFF.74648	sex
>CUFF.74653	sex
>CUFF.74668	sex
>CUFF.74670	sex
>CUFF.74671	sex
>CUFF.74673	sex
>CUFF.74674	sex
>CUFF.74677	sex
>CUFF.74685	sex
>CUFF.74689	sex
>CUFF.74692	sex
>CUFF.74694	sex
>CUFF.74718	auto
>CUFF.74772	auto
>CUFF.74616	auto
>CUFF.74620	auto
>gene.g57628.t1	auto
>gene.g57629.t1	auto
>gene.g57639.t1	auto
>CUFF.74576	auto
>CUFF.74577	auto
>CUFF.74580	auto
>CUFF.74581	auto
>CUFF.74582	auto
>CUFF.74583	auto
>CUFF.74584	auto
>CUFF.74591	auto
>CUFF.74560	sex
>CUFF.74564	sex
>CUFF.74535	sex
>gene.g32265.t1	sex
>gene.g11618.t1	auto
>gene.g11620.t1	auto
>CUFF.74525	auto
>CUFF.74529	auto
>gene.g54056.t1	auto
>CUFF.74484	auto
>16505_denovo.path1	auto
>25016_denovo.path1	auto
>CUFF.74469	auto
>CUFF.74470	auto
>CUFF.74478	auto
>CUFF.74483	auto
>CUFF.74490	auto
>CUFF.74513	auto
>CUFF.74676	auto
>gene.g59204.t1	auto
>gene.g59210.t1	auto
>gene.g59226.t1	auto
>CUFF.74445	sex
>CUFF.74449	sex
>CUFF.74455	sex
>CUFF.74460	sex
>CUFF.74462	sex
>CUFF.74463	sex
>CUFF.74472	sex
>CUFF.74400	auto
>CUFF.74408	auto
>CUFF.74412	auto
>CUFF.74413	auto
>gene.g76099.t1	auto
>CUFF.74379	auto
>CUFF.74381	auto
>CUFF.74331	auto
>CUFF.74341	auto
>CUFF.74346	auto
>CUFF.74348	auto
>CUFF.74325	auto
>CUFF.74326	auto
>CUFF.74330	auto
>gene.g38888.t1	auto
>gene.g38892.t1	auto
>CUFF.74347	auto
>CUFF.74411	auto
>CUFF.74477	auto
>CUFF.74301	auto
>CUFF.74310	auto
>gene.g30763.t1	auto
>CUFF.74284	auto
>CUFF.74287	auto
>CUFF.74289	auto
>CUFF.74290	auto
>CUFF.74291	auto
>CUFF.74295	auto
>CUFF.74296	auto
>CUFF.74266	auto
>CUFF.74285	auto
>CUFF.74309	auto
>CUFF.74245	auto
>CUFF.74251	auto
>CUFF.74252	auto
>CUFF.74253	auto
>CUFF.74255	auto
>CUFF.74263	auto
>CUFF.74299	auto
>CUFF.74230	auto
>gene.g70904.t1	auto
>gene.g70912.t1	auto
>CUFF.74222	auto
>CUFF.74226	auto
>gene.g23889.t1	auto
>gene.g23900.t1	auto
>CUFF.74358	auto
>CUFF.74359	auto
>CUFF.74161	auto
>CUFF.74162	auto
>CUFF.74163	auto
>CUFF.74165	auto
>CUFF.74155	auto
>CUFF.74166	auto
>CUFF.74139	auto
>CUFF.74259	auto
>CUFF.74304	auto
>CUFF.74306	auto
>gene.g72283.t1	auto
>CUFF.74121	auto
>CUFF.74133	auto
>CUFF.74141	auto
>CUFF.74192	auto
>CUFF.74193	auto
>gene.g67143.t1	auto
>CUFF.74102	auto
>CUFF.74103	auto
>CUFF.74104	auto
>CUFF.74092	auto
>CUFF.74093	auto
>CUFF.74122	auto
>CUFF.74049	auto
>CUFF.74050	auto
>CUFF.74051	auto
>CUFF.74052	auto
>CUFF.74059	auto
>CUFF.74069	auto
>CUFF.74075	auto
>CUFF.74076	auto
>CUFF.74081	auto
>CUFF.74082	auto
>CUFF.74106	auto
>CUFF.74035	auto
[truncated: 17,236 more rows]
